# Supplementary material for: Genomic and Metabolomic Insights Into the Probiotic Potential of Weissella viridescens
Source: Biology (Basel). 2025 Dec 29;15(1):63. doi: 10.3390/biology15010063 (PMC12784881; doi:10.3390/biology15010063)
Supplement: Supplementary file 1 [file biology-15-00063-s001.zip]

Archive with 2 entries (2 files):
- Supplementary Figures.pdf
- Table-supplementary.xlsx
