# Supplementary material for: Genomic and Metabolomic Insights Into the Probiotic Potential of Weissella viridescens
Source: Biology (Basel). 2025 Dec 29;15(1):63. doi: 10.3390/biology15010063 (PMC12784881; doi:10.3390/biology15010063)
Supplement: Supplementary file 1 [file biology-15-00063-s001.zip › Table-supplementary.xlsx]

## Sheet: Table S1
Table S1 Genomic Information of Weissella viridescens Strains in NCBI
Strain Name	Accession numbers	Isolation Source	Isolation Region	Genome Submission Date	Genome Assembly Level
NJ100	GCA_014789145.1	Chilled meat product	China	2020.09.29	Complete
XBS25	GCA_041379745.1	Sausage	China	2024.08.22	Complete
PC45	GCA_030323345.1	Chicken cecum	Pakistan	2023.06.22	Complete
HDY-8	GCA_052783125.1	Traditional fermented fish chili paste	Thailand	2025.09.27	Complete
MFPC16A2805	GCA_900216215.1	Raw beef product	France	2017.10.03	Chromosome
NCDO1655	GCA_001460875.1	Not reported	Norway	2015.11.24	Scaffold
OF45-4pH10A	GCA_027692285.1	Human feces	China	2023.01.12	Scaffold
DSM20410	GCA_001437355.1	Not reported	China	2015.11.06	Scaffold

## Sheet: Table S2-1 core genes
Table S2-1 Core genes of Weissella viridescens
Gene	Non-unique Gene name	Annotation	presence count	DSM20410	HDY-8	MFPC16A2805	NCDO1655	NJ100	OF45-4pH10A	PC45	Wv2365	XBS25
comGA		ComG operon protein 1	9	BHLJDMHH_01075	NPOCEBJK_00654	KOHBONEN_00435	OJLDIIAO_00459	IMKCCEHM_00576	LCHFHOPM_01268	MKNBIJCM_00574	JFFOGJED_00999	BMOJNIBD_01068
group_106		hypothetical protein	9	BHLJDMHH_01079	NPOCEBJK_00650	KOHBONEN_00439	OJLDIIAO_00463	IMKCCEHM_00581	LCHFHOPM_01264	MKNBIJCM_00578	JFFOGJED_00995	BMOJNIBD_01064
ywqD		Tyrosine-protein kinase YwqD	9	BHLJDMHH_01257	NPOCEBJK_01413	KOHBONEN_00142	OJLDIIAO_00104	IMKCCEHM_01402	LCHFHOPM_01410	MKNBIJCM_01403	JFFOGJED_00182	BMOJNIBD_00182
group_109		hypothetical protein	9	BHLJDMHH_01455	NPOCEBJK_01472	KOHBONEN_00213	OJLDIIAO_01551	IMKCCEHM_01344	LCHFHOPM_00654	MKNBIJCM_01345	JFFOGJED_00240	BMOJNIBD_00240
group_110		Zinc-type alcohol dehydrogenase-like protein	9	BHLJDMHH_01509	NPOCEBJK_01266	KOHBONEN_00331	OJLDIIAO_01377	IMKCCEHM_01552	LCHFHOPM_01452	MKNBIJCM_01554	JFFOGJED_00031	BMOJNIBD_00031
group_111		hypothetical protein	9	BHLJDMHH_01544	NPOCEBJK_00477	KOHBONEN_00542	OJLDIIAO_00370	IMKCCEHM_00688	LCHFHOPM_01553	MKNBIJCM_00687	JFFOGJED_00887	BMOJNIBD_00956
mshD		Mycothiol acetyltransferase	9	BHLJDMHH_00921	NPOCEBJK_00821	KOHBONEN_00645	OJLDIIAO_00826	IMKCCEHM_00409	LCHFHOPM_01046	MKNBIJCM_00407	JFFOGJED_01165	BMOJNIBD_01282
group_15		hypothetical protein	9	BHLJDMHH_01338	NPOCEBJK_01338	KOHBONEN_00061	OJLDIIAO_00805	IMKCCEHM_01477	LCHFHOPM_01518	MKNBIJCM_01479	JFFOGJED_00106	BMOJNIBD_00106
rlmB		23S rRNA (guanosine-2'-O-)-methyltransferase RlmB	9	BHLJDMHH_00823	NPOCEBJK_00937	KOHBONEN_00741	OJLDIIAO_00297	IMKCCEHM_00299	LCHFHOPM_01144	MKNBIJCM_00298	JFFOGJED_01261	BMOJNIBD_01378
tadA_2		tRNA-specific adenosine deaminase	9	BHLJDMHH_01515	NPOCEBJK_01255	KOHBONEN_00325	OJLDIIAO_01380	IMKCCEHM_01563	LCHFHOPM_01446	MKNBIJCM_01565	JFFOGJED_00025	BMOJNIBD_00025
gmuR		HTH-type transcriptional regulator GmuR	9	BHLJDMHH_00632	NPOCEBJK_01135	KOHBONEN_00948	OJLDIIAO_00204	IMKCCEHM_00099	LCHFHOPM_00788	MKNBIJCM_00098	JFFOGJED_01462	BMOJNIBD_01581
ybeY		Endoribonuclease YbeY	9	BHLJDMHH_01145	NPOCEBJK_00580	KOHBONEN_00507	OJLDIIAO_00655	IMKCCEHM_00651	LCHFHOPM_01196	MKNBIJCM_00649	JFFOGJED_00925	BMOJNIBD_00994
group_1511		hypothetical protein	9	BHLJDMHH_00989	NPOCEBJK_00751	KOHBONEN_00576	OJLDIIAO_00282	IMKCCEHM_00479	LCHFHOPM_00977	MKNBIJCM_00477	JFFOGJED_01096	BMOJNIBD_01165
group_1512		hypothetical protein	9	BHLJDMHH_00918	NPOCEBJK_00824	KOHBONEN_00648	OJLDIIAO_00823	IMKCCEHM_00406	LCHFHOPM_01049	MKNBIJCM_00404	JFFOGJED_01168	BMOJNIBD_01285
upp		Uracil phosphoribosyltransferase	9	BHLJDMHH_00666	NPOCEBJK_01100	KOHBONEN_00912	OJLDIIAO_00129	IMKCCEHM_00133	LCHFHOPM_00822	MKNBIJCM_00132	JFFOGJED_01427	BMOJNIBD_01547
ndoA		Endoribonuclease EndoA	9	BHLJDMHH_01292	NPOCEBJK_01378	KOHBONEN_00107	OJLDIIAO_00069	IMKCCEHM_01437	LCHFHOPM_01375	MKNBIJCM_01438	JFFOGJED_00147	BMOJNIBD_00147
rplV		50S ribosomal protein L22	9	BHLJDMHH_00721	NPOCEBJK_01047	KOHBONEN_00859	OJLDIIAO_00007	IMKCCEHM_00186	LCHFHOPM_00876	MKNBIJCM_00185	JFFOGJED_01373	BMOJNIBD_01493
rpmI		50S ribosomal protein L35	9	BHLJDMHH_01429	NPOCEBJK_01500	KOHBONEN_00241	OJLDIIAO_00416	IMKCCEHM_01316	LCHFHOPM_00627	MKNBIJCM_01317	JFFOGJED_00267	BMOJNIBD_00267
rpoZ		DNA-directed RNA polymerase subunit omega	9	BHLJDMHH_00999	NPOCEBJK_00741	KOHBONEN_00566	OJLDIIAO_00292	IMKCCEHM_00489	LCHFHOPM_00967	MKNBIJCM_00487	JFFOGJED_01086	BMOJNIBD_01155
rplS		50S ribosomal protein L19	9	BHLJDMHH_01103	NPOCEBJK_00626	KOHBONEN_00463	OJLDIIAO_00343	IMKCCEHM_00605	LCHFHOPM_01240	MKNBIJCM_00602	JFFOGJED_00971	BMOJNIBD_01040
rpsJ		30S ribosomal protein S10	9	BHLJDMHH_00715	NPOCEBJK_01053	KOHBONEN_00865	OJLDIIAO_00001	IMKCCEHM_00180	LCHFHOPM_00870	MKNBIJCM_00179	JFFOGJED_01379	BMOJNIBD_01499
tgt		Queuine tRNA-ribosyltransferase	9	BHLJDMHH_01553	NPOCEBJK_00486	KOHBONEN_00533	OJLDIIAO_00361	IMKCCEHM_00679	LCHFHOPM_01543	MKNBIJCM_00677	JFFOGJED_00897	BMOJNIBD_00966
tsaE		tRNA threonylcarbamoyladenosine biosynthesis protein TsaE	9	BHLJDMHH_01399	NPOCEBJK_01530	KOHBONEN_00296	OJLDIIAO_00873	IMKCCEHM_01286	LCHFHOPM_00597	MKNBIJCM_01287	JFFOGJED_00297	BMOJNIBD_00297
pstB3_2		Phosphate import ATP-binding protein PstB 3	9	BHLJDMHH_00953	NPOCEBJK_00787	KOHBONEN_00612	OJLDIIAO_00556	IMKCCEHM_00443	LCHFHOPM_01013	MKNBIJCM_00441	JFFOGJED_01132	BMOJNIBD_01201
adk		Adenylate kinase	9	BHLJDMHH_00736	NPOCEBJK_01032	KOHBONEN_00844	OJLDIIAO_00022	IMKCCEHM_00201	LCHFHOPM_00891	MKNBIJCM_00200	JFFOGJED_01358	BMOJNIBD_01478
group_1524		hypothetical protein	9	BHLJDMHH_01249	NPOCEBJK_01421	KOHBONEN_00150	OJLDIIAO_00112	IMKCCEHM_01394	LCHFHOPM_01418	MKNBIJCM_01395	JFFOGJED_00190	BMOJNIBD_00190
group_1525		hypothetical protein	9	BHLJDMHH_00957	NPOCEBJK_00783	KOHBONEN_00608	OJLDIIAO_00560	IMKCCEHM_00447	LCHFHOPM_01009	MKNBIJCM_00445	JFFOGJED_01128	BMOJNIBD_01197
fabG_2		3-oxoacyl-[acyl-carrier-protein] reductase FabG	9	BHLJDMHH_01123	NPOCEBJK_00606	KOHBONEN_00483	OJLDIIAO_00719	IMKCCEHM_00625	LCHFHOPM_01220	MKNBIJCM_00623	JFFOGJED_00951	BMOJNIBD_01020
rplQ		50S ribosomal protein L17	9	BHLJDMHH_00742	NPOCEBJK_01026	KOHBONEN_00838	OJLDIIAO_00028	IMKCCEHM_00207	LCHFHOPM_00897	MKNBIJCM_00206	JFFOGJED_01352	BMOJNIBD_01472
rplC		50S ribosomal protein L3	9	BHLJDMHH_00716	NPOCEBJK_01052	KOHBONEN_00864	OJLDIIAO_00002	IMKCCEHM_00181	LCHFHOPM_00871	MKNBIJCM_00180	JFFOGJED_01378	BMOJNIBD_01498
tcyB		L-cystine transport system permease protein TcyB	9	BHLJDMHH_00572	NPOCEBJK_01193	KOHBONEN_01008	OJLDIIAO_01056	IMKCCEHM_00041	LCHFHOPM_00729	MKNBIJCM_00040	JFFOGJED_01521	BMOJNIBD_01640
group_1530		hypothetical protein	9	BHLJDMHH_01141	NPOCEBJK_00584	KOHBONEN_00503	OJLDIIAO_00915	IMKCCEHM_00647	LCHFHOPM_01200	MKNBIJCM_00645	JFFOGJED_00929	BMOJNIBD_00998
rplP		50S ribosomal protein L16	9	BHLJDMHH_00723	NPOCEBJK_01045	KOHBONEN_00857	OJLDIIAO_00009	IMKCCEHM_00188	LCHFHOPM_00878	MKNBIJCM_00187	JFFOGJED_01371	BMOJNIBD_01491
group_1532		NADH:quinone reductase	9	BHLJDMHH_01121	NPOCEBJK_00608	KOHBONEN_00481	OJLDIIAO_00717	IMKCCEHM_00623	LCHFHOPM_01222	MKNBIJCM_00621	JFFOGJED_00953	BMOJNIBD_01022
rpmJ		50S ribosomal protein L36	9	BHLJDMHH_00738	NPOCEBJK_01030	KOHBONEN_00842	OJLDIIAO_00024	IMKCCEHM_00203	LCHFHOPM_00893	MKNBIJCM_00202	JFFOGJED_01356	BMOJNIBD_01476
rpsS		30S ribosomal protein S19	9	BHLJDMHH_00720	NPOCEBJK_01048	KOHBONEN_00860	OJLDIIAO_00006	IMKCCEHM_00185	LCHFHOPM_00875	MKNBIJCM_00184	JFFOGJED_01374	BMOJNIBD_01494
group_1535		hypothetical protein	9	BHLJDMHH_00839	NPOCEBJK_00921	KOHBONEN_00725	OJLDIIAO_00313	IMKCCEHM_00315	LCHFHOPM_01127	MKNBIJCM_00314	JFFOGJED_01245	BMOJNIBD_01362
rpsK		30S ribosomal protein S11	9	BHLJDMHH_00740	NPOCEBJK_01028	KOHBONEN_00840	OJLDIIAO_00026	IMKCCEHM_00205	LCHFHOPM_00895	MKNBIJCM_00204	JFFOGJED_01354	BMOJNIBD_01474
group_1537		hypothetical protein	9	BHLJDMHH_01049	NPOCEBJK_00680	KOHBONEN_00409	OJLDIIAO_01048	IMKCCEHM_00550	LCHFHOPM_01294	MKNBIJCM_00548	JFFOGJED_01025	BMOJNIBD_01094
atpG		ATP synthase gamma chain	9	BHLJDMHH_00674	NPOCEBJK_01092	KOHBONEN_00904	OJLDIIAO_00137	IMKCCEHM_00141	LCHFHOPM_00830	MKNBIJCM_00140	JFFOGJED_01419	BMOJNIBD_01539
efp		Elongation factor P	9	BHLJDMHH_01433	NPOCEBJK_01496	KOHBONEN_00237	OJLDIIAO_00412	IMKCCEHM_01320	LCHFHOPM_00631	MKNBIJCM_01321	JFFOGJED_00263	BMOJNIBD_00263
rpmC		50S ribosomal protein L29	9	BHLJDMHH_00724	NPOCEBJK_01044	KOHBONEN_00856	OJLDIIAO_00010	IMKCCEHM_00189	LCHFHOPM_00879	MKNBIJCM_00188	JFFOGJED_01370	BMOJNIBD_01490
rpsR		30S ribosomal protein S18	9	BHLJDMHH_01311	NPOCEBJK_01361	KOHBONEN_00090	OJLDIIAO_00893	IMKCCEHM_01454	LCHFHOPM_01358	MKNBIJCM_01455	JFFOGJED_00130	BMOJNIBD_00130
tcrA		Transcriptional regulatory protein TcrA	9	BHLJDMHH_00599	NPOCEBJK_01166	KOHBONEN_00981	OJLDIIAO_00165	IMKCCEHM_00068	LCHFHOPM_00757	MKNBIJCM_00067	JFFOGJED_01493	BMOJNIBD_01612
whiA		putative cell division protein WhiA	9	BHLJDMHH_00785	NPOCEBJK_00974	KOHBONEN_00785	OJLDIIAO_00983	IMKCCEHM_00262	LCHFHOPM_00952	MKNBIJCM_00261	JFFOGJED_01297	BMOJNIBD_01415
rpsH		30S ribosomal protein S8	9	BHLJDMHH_00729	NPOCEBJK_01039	KOHBONEN_00851	OJLDIIAO_00015	IMKCCEHM_00194	LCHFHOPM_00884	MKNBIJCM_00193	JFFOGJED_01365	BMOJNIBD_01485
rplO		50S ribosomal protein L15	9	BHLJDMHH_00734	NPOCEBJK_01034	KOHBONEN_00846	OJLDIIAO_00020	IMKCCEHM_00199	LCHFHOPM_00889	MKNBIJCM_00198	JFFOGJED_01360	BMOJNIBD_01480
group_1546		putative transcriptional regulatory protein	9	BHLJDMHH_01073	NPOCEBJK_00656	KOHBONEN_00433	OJLDIIAO_00457	IMKCCEHM_00574	LCHFHOPM_01270	MKNBIJCM_00572	JFFOGJED_01001	BMOJNIBD_01070
group_1547		hypothetical protein	9	BHLJDMHH_01022	NPOCEBJK_00707	KOHBONEN_00382	OJLDIIAO_00676	IMKCCEHM_00523	LCHFHOPM_01321	MKNBIJCM_00521	JFFOGJED_01052	BMOJNIBD_01121
group_1548		hypothetical protein	9	BHLJDMHH_00782	NPOCEBJK_00977	KOHBONEN_00788	OJLDIIAO_00980	IMKCCEHM_00259	LCHFHOPM_00949	MKNBIJCM_00258	JFFOGJED_01300	BMOJNIBD_01418
glnQ_1		Glutamine transport ATP-binding protein GlnQ	9	BHLJDMHH_01280	NPOCEBJK_01390	KOHBONEN_00119	OJLDIIAO_00081	IMKCCEHM_01425	LCHFHOPM_01387	MKNBIJCM_01426	JFFOGJED_00159	BMOJNIBD_00159
rpsG		30S ribosomal protein S7	9	BHLJDMHH_01425	NPOCEBJK_01504	KOHBONEN_00245	OJLDIIAO_00420	IMKCCEHM_01312	LCHFHOPM_00623	MKNBIJCM_01313	JFFOGJED_00271	BMOJNIBD_00271
rpsU		30S ribosomal protein S21	9	BHLJDMHH_01142	NPOCEBJK_00583	KOHBONEN_00504	OJLDIIAO_00916	IMKCCEHM_00648	LCHFHOPM_01199	MKNBIJCM_00646	JFFOGJED_00928	BMOJNIBD_00997
secG		putative protein-export membrane protein SecG	9	BHLJDMHH_01406	NPOCEBJK_01523	KOHBONEN_00289	OJLDIIAO_00533	IMKCCEHM_01293	LCHFHOPM_00604	MKNBIJCM_01294	JFFOGJED_00290	BMOJNIBD_00290
rpsL		30S ribosomal protein S12	9	BHLJDMHH_01426	NPOCEBJK_01503	KOHBONEN_00244	OJLDIIAO_00419	IMKCCEHM_01313	LCHFHOPM_00624	MKNBIJCM_01314	JFFOGJED_00270	BMOJNIBD_00270
group_1554		Deoxyguanosine kinase	9	BHLJDMHH_00678	NPOCEBJK_01089	KOHBONEN_00900	OJLDIIAO_00141	IMKCCEHM_00144	LCHFHOPM_00834	MKNBIJCM_00143	JFFOGJED_01415	BMOJNIBD_01535
secE		Protein translocase subunit SecE	9	BHLJDMHH_00754	NPOCEBJK_01014	KOHBONEN_00826	OJLDIIAO_00040	IMKCCEHM_00219	LCHFHOPM_00909	MKNBIJCM_00218	JFFOGJED_01340	BMOJNIBD_01460
rpmH		50S ribosomal protein L34	9	BHLJDMHH_00535	NPOCEBJK_01230	KOHBONEN_01044	OJLDIIAO_00565	IMKCCEHM_00004	LCHFHOPM_00692	MKNBIJCM_00004	JFFOGJED_01558	BMOJNIBD_01677
rpsM		30S ribosomal protein S13	9	BHLJDMHH_00739	NPOCEBJK_01029	KOHBONEN_00841	OJLDIIAO_00025	IMKCCEHM_00204	LCHFHOPM_00894	MKNBIJCM_00203	JFFOGJED_01355	BMOJNIBD_01475
rnpA		Ribonuclease P protein component	9	BHLJDMHH_00536	NPOCEBJK_01229	KOHBONEN_01043	OJLDIIAO_00566	IMKCCEHM_00005	LCHFHOPM_00693	MKNBIJCM_00005	JFFOGJED_01557	BMOJNIBD_01676
rpmD		50S ribosomal protein L30	9	BHLJDMHH_00733	NPOCEBJK_01035	KOHBONEN_00847	OJLDIIAO_00019	IMKCCEHM_00198	LCHFHOPM_00888	MKNBIJCM_00197	JFFOGJED_01361	BMOJNIBD_01481
ssbA		Single-stranded DNA-binding protein A	9	BHLJDMHH_01312	NPOCEBJK_01360	KOHBONEN_00089	OJLDIIAO_00892	IMKCCEHM_01455	LCHFHOPM_01357	MKNBIJCM_01456	JFFOGJED_00129	BMOJNIBD_00129
rplJ		50S ribosomal protein L10	9	BHLJDMHH_00758	NPOCEBJK_01010	KOHBONEN_00822	OJLDIIAO_00044	IMKCCEHM_00223	LCHFHOPM_00913	MKNBIJCM_00222	JFFOGJED_01336	BMOJNIBD_01456
group_1562		hypothetical protein	9	BHLJDMHH_01362	NPOCEBJK_01319	KOHBONEN_00038	OJLDIIAO_01035	IMKCCEHM_01496	LCHFHOPM_01538	MKNBIJCM_01498	JFFOGJED_00086	BMOJNIBD_00086
smpB		SsrA-binding protein	9	BHLJDMHH_01404	NPOCEBJK_01525	KOHBONEN_00291	OJLDIIAO_00535	IMKCCEHM_01291	LCHFHOPM_00602	MKNBIJCM_01292	JFFOGJED_00292	BMOJNIBD_00292
rplM		50S ribosomal protein L13	9	BHLJDMHH_00769	NPOCEBJK_00999	KOHBONEN_00811	OJLDIIAO_00055	IMKCCEHM_00234	LCHFHOPM_00924	MKNBIJCM_00233	JFFOGJED_01325	BMOJNIBD_01445
group_1565		hypothetical protein	9	BHLJDMHH_00827	NPOCEBJK_00933	KOHBONEN_00737	OJLDIIAO_00301	IMKCCEHM_00303	LCHFHOPM_01139	MKNBIJCM_00302	JFFOGJED_01257	BMOJNIBD_01374
group_1566		hypothetical protein	9	BHLJDMHH_01341	NPOCEBJK_01335	KOHBONEN_00058	OJLDIIAO_01254	IMKCCEHM_01480	LCHFHOPM_01521	MKNBIJCM_01482	JFFOGJED_00103	BMOJNIBD_00103
group_1567		hypothetical protein	9	BHLJDMHH_01018	NPOCEBJK_00711	KOHBONEN_00378	OJLDIIAO_00672	IMKCCEHM_00519	LCHFHOPM_01325	MKNBIJCM_00517	JFFOGJED_01056	BMOJNIBD_01125
rpsP		30S ribosomal protein S16	9	BHLJDMHH_01100	NPOCEBJK_00629	KOHBONEN_00460	OJLDIIAO_00340	IMKCCEHM_00602	LCHFHOPM_01243	MKNBIJCM_00599	JFFOGJED_00974	BMOJNIBD_01043
dedA_2		Protein DedA	9	BHLJDMHH_00875	NPOCEBJK_00863	KOHBONEN_00689	OJLDIIAO_01519	IMKCCEHM_00366	LCHFHOPM_01088	MKNBIJCM_00365	JFFOGJED_01207	BMOJNIBD_01324
atpH_1		ATP synthase subunit c	9	BHLJDMHH_00670	NPOCEBJK_01096	KOHBONEN_00908	OJLDIIAO_00133	IMKCCEHM_00137	LCHFHOPM_00826	MKNBIJCM_00136	JFFOGJED_01423	BMOJNIBD_01543
group_1571		hypothetical protein	9	BHLJDMHH_00983	NPOCEBJK_00757	KOHBONEN_00582	OJLDIIAO_00274	IMKCCEHM_00473	LCHFHOPM_00983	MKNBIJCM_00471	JFFOGJED_01102	BMOJNIBD_01171
group_1572		hypothetical protein	9	BHLJDMHH_01489	NPOCEBJK_01284	KOHBONEN_00351	OJLDIIAO_00235	IMKCCEHM_01533	LCHFHOPM_01473	MKNBIJCM_01535	JFFOGJED_00052	BMOJNIBD_00052
rpmG3		50S ribosomal protein L33 3	9	BHLJDMHH_00753	NPOCEBJK_01015	KOHBONEN_00827	OJLDIIAO_00039	IMKCCEHM_00218	LCHFHOPM_00908	MKNBIJCM_00217	JFFOGJED_01341	BMOJNIBD_01461
ndk		Nucleoside diphosphate kinase	9	BHLJDMHH_00935	NPOCEBJK_00806	KOHBONEN_00631	OJLDIIAO_01419	IMKCCEHM_00424	LCHFHOPM_01032	MKNBIJCM_00422	JFFOGJED_01151	BMOJNIBD_01267
rplN		50S ribosomal protein L14	9	BHLJDMHH_00726	NPOCEBJK_01042	KOHBONEN_00854	OJLDIIAO_00012	IMKCCEHM_00191	LCHFHOPM_00881	MKNBIJCM_00190	JFFOGJED_01368	BMOJNIBD_01488
rnc		Ribonuclease 3	9	BHLJDMHH_01095	NPOCEBJK_00634	KOHBONEN_00455	OJLDIIAO_00335	IMKCCEHM_00597	LCHFHOPM_01248	MKNBIJCM_00594	JFFOGJED_00979	BMOJNIBD_01048
rpmA		50S ribosomal protein L27	9	BHLJDMHH_00857	NPOCEBJK_00899	KOHBONEN_00707	OJLDIIAO_01248	IMKCCEHM_00336	LCHFHOPM_01109	MKNBIJCM_00336	JFFOGJED_01227	BMOJNIBD_01344
group_1578		Nucleoid-associated protein	9	BHLJDMHH_00700	NPOCEBJK_01068	KOHBONEN_00880	OJLDIIAO_00384	IMKCCEHM_00165	LCHFHOPM_00855	MKNBIJCM_00164	JFFOGJED_01394	BMOJNIBD_01514
glcK		Glucokinase	9	BHLJDMHH_00837	NPOCEBJK_00923	KOHBONEN_00727	OJLDIIAO_00311	IMKCCEHM_00313	LCHFHOPM_01129	MKNBIJCM_00312	JFFOGJED_01247	BMOJNIBD_01364
isaA_2		putative transglycosylase IsaA	9	BHLJDMHH_00557	NPOCEBJK_01209	KOHBONEN_01023	OJLDIIAO_01337	IMKCCEHM_00026	LCHFHOPM_00714	MKNBIJCM_00025	JFFOGJED_01536	BMOJNIBD_01655
rplR		50S ribosomal protein L18	9	BHLJDMHH_00731	NPOCEBJK_01037	KOHBONEN_00849	OJLDIIAO_00017	IMKCCEHM_00196	LCHFHOPM_00886	MKNBIJCM_00195	JFFOGJED_01363	BMOJNIBD_01483
group_1581		hypothetical protein	9	BHLJDMHH_00952	NPOCEBJK_00788	KOHBONEN_00613	OJLDIIAO_00555	IMKCCEHM_00442	LCHFHOPM_01014	MKNBIJCM_00440	JFFOGJED_01133	BMOJNIBD_01202
tuf		Elongation factor Tu	9	BHLJDMHH_01535	NPOCEBJK_00468	KOHBONEN_00552	OJLDIIAO_00863	IMKCCEHM_00697	LCHFHOPM_01562	MKNBIJCM_00697	JFFOGJED_00878	BMOJNIBD_00947
glnM		putative glutamine ABC transporter permease protein GlnM	9	BHLJDMHH_01278	NPOCEBJK_01392	KOHBONEN_00121	OJLDIIAO_00083	IMKCCEHM_01423	LCHFHOPM_01389	MKNBIJCM_01424	JFFOGJED_00161	BMOJNIBD_00161
adhA		Alcohol dehydrogenase 1	9	BHLJDMHH_01323	NPOCEBJK_01350	KOHBONEN_00077	OJLDIIAO_00351	IMKCCEHM_01465	LCHFHOPM_01347	MKNBIJCM_01466	JFFOGJED_00119	BMOJNIBD_00119
rpsC		30S ribosomal protein S3	9	BHLJDMHH_00722	NPOCEBJK_01046	KOHBONEN_00858	OJLDIIAO_00008	IMKCCEHM_00187	LCHFHOPM_00877	MKNBIJCM_00186	JFFOGJED_01372	BMOJNIBD_01492
group_1586		hypothetical protein	9	BHLJDMHH_00802	NPOCEBJK_00958	KOHBONEN_00763	OJLDIIAO_00701	IMKCCEHM_00278	LCHFHOPM_01165	MKNBIJCM_00277	JFFOGJED_01282	BMOJNIBD_01399
gmk_2		Guanylate kinase	9	BHLJDMHH_01283	NPOCEBJK_01387	KOHBONEN_00116	OJLDIIAO_00078	IMKCCEHM_01428	LCHFHOPM_01384	MKNBIJCM_01429	JFFOGJED_00156	BMOJNIBD_00156
rplK		50S ribosomal protein L11	9	BHLJDMHH_00756	NPOCEBJK_01012	KOHBONEN_00824	OJLDIIAO_00042	IMKCCEHM_00221	LCHFHOPM_00911	MKNBIJCM_00220	JFFOGJED_01338	BMOJNIBD_01458
infA		Translation initiation factor IF-1	9	BHLJDMHH_00737	NPOCEBJK_01031	KOHBONEN_00843	OJLDIIAO_00023	IMKCCEHM_00202	LCHFHOPM_00892	MKNBIJCM_00201	JFFOGJED_01357	BMOJNIBD_01477
rpsQ		30S ribosomal protein S17	9	BHLJDMHH_00725	NPOCEBJK_01043	KOHBONEN_00855	OJLDIIAO_00011	IMKCCEHM_00190	LCHFHOPM_00880	MKNBIJCM_00189	JFFOGJED_01369	BMOJNIBD_01489
nrnA		putative bifunctional oligoribonuclease and PAP phosphatase NrnA	9	BHLJDMHH_01550	NPOCEBJK_00483	KOHBONEN_00536	OJLDIIAO_00364	IMKCCEHM_00682	LCHFHOPM_01546	MKNBIJCM_00680	JFFOGJED_00894	BMOJNIBD_00963
mraZ		Transcriptional regulator MraZ	9	BHLJDMHH_01055	NPOCEBJK_00674	KOHBONEN_00415	OJLDIIAO_00439	IMKCCEHM_00556	LCHFHOPM_01288	MKNBIJCM_00554	JFFOGJED_01019	BMOJNIBD_01088
xpkA		Xylulose-5-phosphate phosphoketolase	9	BHLJDMHH_00633	NPOCEBJK_01134	KOHBONEN_00947	OJLDIIAO_00205	IMKCCEHM_00100	LCHFHOPM_00789	MKNBIJCM_00099	JFFOGJED_01461	BMOJNIBD_01580
potB		Spermidine/putrescine transport system permease protein PotB	9	BHLJDMHH_01422	NPOCEBJK_01507	KOHBONEN_00248	OJLDIIAO_01458	IMKCCEHM_01309	LCHFHOPM_00620	MKNBIJCM_01310	JFFOGJED_00274	BMOJNIBD_00274
eno2		Enolase 2	9	BHLJDMHH_01407	NPOCEBJK_01522	KOHBONEN_00288	OJLDIIAO_00532	IMKCCEHM_01294	LCHFHOPM_00605	MKNBIJCM_01295	JFFOGJED_00289	BMOJNIBD_00289
lysS		Lysine--tRNA ligase	9	BHLJDMHH_01484	NPOCEBJK_01289	KOHBONEN_00356	OJLDIIAO_00240	IMKCCEHM_01528	LCHFHOPM_01478	MKNBIJCM_01530	JFFOGJED_00057	BMOJNIBD_00057
glpK_1		Glycerol kinase	9	BHLJDMHH_01105	NPOCEBJK_00624	KOHBONEN_00465	OJLDIIAO_00345	IMKCCEHM_00607	LCHFHOPM_01238	MKNBIJCM_00604	JFFOGJED_00969	BMOJNIBD_01038
metB		Cystathionine gamma-synthase	9	BHLJDMHH_01331	NPOCEBJK_01343	KOHBONEN_00068	OJLDIIAO_00799	IMKCCEHM_01472	LCHFHOPM_01339	MKNBIJCM_01473	JFFOGJED_00111	BMOJNIBD_00111
aqpZ2		Aquaporin Z 2	9	BHLJDMHH_00586	NPOCEBJK_01179	KOHBONEN_00994	OJLDIIAO_00758	IMKCCEHM_00055	LCHFHOPM_00744	MKNBIJCM_00054	JFFOGJED_01506	BMOJNIBD_01625
pyrG		CTP synthase	9	BHLJDMHH_01296	NPOCEBJK_01374	KOHBONEN_00103	OJLDIIAO_00065	IMKCCEHM_01441	LCHFHOPM_01371	MKNBIJCM_01442	JFFOGJED_00143	BMOJNIBD_00143
group_1601		hypothetical protein	9	BHLJDMHH_01534	NPOCEBJK_00467	KOHBONEN_00553	OJLDIIAO_00862	IMKCCEHM_00698	LCHFHOPM_01563	MKNBIJCM_00698	JFFOGJED_00877	BMOJNIBD_00946
pnp		Polyribonucleotide nucleotidyltransferase	9	BHLJDMHH_01001	NPOCEBJK_00739	KOHBONEN_00564	OJLDIIAO_00294	IMKCCEHM_00491	LCHFHOPM_00965	MKNBIJCM_00489	JFFOGJED_01084	BMOJNIBD_01153
yycJ		Putative metallo-hydrolase YycJ	9	BHLJDMHH_01302	NPOCEBJK_01368	KOHBONEN_00097	OJLDIIAO_00059	IMKCCEHM_01447	LCHFHOPM_01365	MKNBIJCM_01448	JFFOGJED_00137	BMOJNIBD_00137
ktrA		Ktr system potassium uptake protein A	9	BHLJDMHH_00544	NPOCEBJK_01221	KOHBONEN_01035	OJLDIIAO_00575	IMKCCEHM_00013	LCHFHOPM_00701	MKNBIJCM_00013	JFFOGJED_01549	BMOJNIBD_01668
prfC		Peptide chain release factor 3	9	BHLJDMHH_00959	NPOCEBJK_00781	KOHBONEN_00606	OJLDIIAO_00562	IMKCCEHM_00449	LCHFHOPM_01007	MKNBIJCM_00447	JFFOGJED_01126	BMOJNIBD_01195
ntpJ		Potassium/sodium uptake protein NtpJ	9	BHLJDMHH_00549	NPOCEBJK_01216	KOHBONEN_01030	OJLDIIAO_01474	IMKCCEHM_00018	LCHFHOPM_00707	MKNBIJCM_00018	JFFOGJED_01543	BMOJNIBD_01662
group_1607		hypothetical protein	9	BHLJDMHH_01382	NPOCEBJK_01547	KOHBONEN_00313	OJLDIIAO_00622	IMKCCEHM_01269	LCHFHOPM_00580	MKNBIJCM_01270	JFFOGJED_00314	BMOJNIBD_00314
tyrS		Tyrosine--tRNA ligase	9	BHLJDMHH_01373	NPOCEBJK_01304	KOHBONEN_00023	OJLDIIAO_01062	IMKCCEHM_01513	LCHFHOPM_00575	MKNBIJCM_01515	JFFOGJED_00072	BMOJNIBD_00072
group_1609		hypothetical protein	9	BHLJDMHH_01496	NPOCEBJK_01277	KOHBONEN_00344	OJLDIIAO_00228	IMKCCEHM_01540	LCHFHOPM_01466	MKNBIJCM_01542	JFFOGJED_00045	BMOJNIBD_00045
trxB		Thioredoxin reductase	9	BHLJDMHH_01412	NPOCEBJK_01517	KOHBONEN_00283	OJLDIIAO_00527	IMKCCEHM_01299	LCHFHOPM_00610	MKNBIJCM_01300	JFFOGJED_00284	BMOJNIBD_00284
glnA		Glutamine synthetase	9	BHLJDMHH_00842	NPOCEBJK_00918	KOHBONEN_00722	OJLDIIAO_00316	IMKCCEHM_00318	LCHFHOPM_01124	MKNBIJCM_00317	JFFOGJED_01242	BMOJNIBD_01359
menB		1,4-dihydroxy-2-naphthoyl-CoA synthase	9	BHLJDMHH_00597	NPOCEBJK_01168	KOHBONEN_00983	OJLDIIAO_00163	IMKCCEHM_00066	LCHFHOPM_00755	MKNBIJCM_00065	JFFOGJED_01495	BMOJNIBD_01614
purA		Adenylosuccinate synthetase	9	BHLJDMHH_01240	NPOCEBJK_01431	KOHBONEN_00160	OJLDIIAO_00123	IMKCCEHM_01384	LCHFHOPM_01428	MKNBIJCM_01385	JFFOGJED_00200	BMOJNIBD_00200
hisS		Histidine--tRNA ligase	9	BHLJDMHH_01139	NPOCEBJK_00586	KOHBONEN_00501	OJLDIIAO_00913	IMKCCEHM_00645	LCHFHOPM_01202	MKNBIJCM_00643	JFFOGJED_00931	BMOJNIBD_01000
steT_2		Serine/threonine exchanger SteT	9	BHLJDMHH_00590	NPOCEBJK_01175	KOHBONEN_00990	OJLDIIAO_00156	IMKCCEHM_00059	LCHFHOPM_00748	MKNBIJCM_00058	JFFOGJED_01502	BMOJNIBD_01621
group_1616		Nucleobase transporter PlUacP	9	BHLJDMHH_01372	NPOCEBJK_01305	KOHBONEN_00024	OJLDIIAO_01368	IMKCCEHM_01512	LCHFHOPM_00576	MKNBIJCM_01514	JFFOGJED_00073	BMOJNIBD_00073
znuB		High-affinity zinc uptake system membrane protein ZnuB	9	BHLJDMHH_00627	NPOCEBJK_01140	KOHBONEN_00953	OJLDIIAO_00193	IMKCCEHM_00094	LCHFHOPM_00783	MKNBIJCM_00093	JFFOGJED_01467	BMOJNIBD_01586
gtfA		UDP-N-acetylglucosamine--peptide N-acetylglucosaminyltransferase GtfA subunit	9	BHLJDMHH_00793	NPOCEBJK_00966	KOHBONEN_00776	OJLDIIAO_00765	IMKCCEHM_00270	LCHFHOPM_00960	MKNBIJCM_00269	JFFOGJED_01290	BMOJNIBD_01407
hflX		GTPase HflX	9	BHLJDMHH_00640	NPOCEBJK_01125	KOHBONEN_00938	OJLDIIAO_00214	IMKCCEHM_00109	LCHFHOPM_00798	MKNBIJCM_00108	JFFOGJED_01452	BMOJNIBD_01571
rlmH		Ribosomal RNA large subunit methyltransferase H	9	BHLJDMHH_00548	NPOCEBJK_01217	KOHBONEN_01031	OJLDIIAO_01473	IMKCCEHM_00017	LCHFHOPM_00706	MKNBIJCM_00017	JFFOGJED_01544	BMOJNIBD_01663
pbpB		Penicillin-binding protein 2B	9	BHLJDMHH_01058	NPOCEBJK_00671	KOHBONEN_00418	OJLDIIAO_00442	IMKCCEHM_00559	LCHFHOPM_01285	MKNBIJCM_00557	JFFOGJED_01016	BMOJNIBD_01085
mrnC		Mini-ribonuclease 3	9	BHLJDMHH_00750	NPOCEBJK_01018	KOHBONEN_00830	OJLDIIAO_00036	IMKCCEHM_00215	LCHFHOPM_00905	MKNBIJCM_00214	JFFOGJED_01344	BMOJNIBD_01464
greA		Transcription elongation factor GreA	9	BHLJDMHH_00831	NPOCEBJK_00929	KOHBONEN_00733	OJLDIIAO_00305	IMKCCEHM_00307	LCHFHOPM_01135	MKNBIJCM_00306	JFFOGJED_01253	BMOJNIBD_01370
glnP		putative glutamine ABC transporter permease protein GlnP	9	BHLJDMHH_01277	NPOCEBJK_01393	KOHBONEN_00122	OJLDIIAO_00084	IMKCCEHM_01422	LCHFHOPM_01390	MKNBIJCM_01423	JFFOGJED_00162	BMOJNIBD_00162
rpoA		DNA-directed RNA polymerase subunit alpha	9	BHLJDMHH_00741	NPOCEBJK_01027	KOHBONEN_00839	OJLDIIAO_00027	IMKCCEHM_00206	LCHFHOPM_00896	MKNBIJCM_00205	JFFOGJED_01353	BMOJNIBD_01473
glnH		ABC transporter glutamine-binding protein GlnH	9	BHLJDMHH_01279	NPOCEBJK_01391	KOHBONEN_00120	OJLDIIAO_00082	IMKCCEHM_01424	LCHFHOPM_01388	MKNBIJCM_01425	JFFOGJED_00160	BMOJNIBD_00160
recR		Recombination protein RecR	9	BHLJDMHH_00701	NPOCEBJK_01067	KOHBONEN_00879	OJLDIIAO_00385	IMKCCEHM_00166	LCHFHOPM_00856	MKNBIJCM_00165	JFFOGJED_01393	BMOJNIBD_01513
argR_2		Arginine repressor	9	BHLJDMHH_00996	NPOCEBJK_00744	KOHBONEN_00569	OJLDIIAO_00289	IMKCCEHM_00486	LCHFHOPM_00970	MKNBIJCM_00484	JFFOGJED_01089	BMOJNIBD_01158
tsaB		tRNA threonylcarbamoyladenosine biosynthesis protein TsaB	9	BHLJDMHH_00709	NPOCEBJK_01059	KOHBONEN_00871	OJLDIIAO_00393	IMKCCEHM_00174	LCHFHOPM_00864	MKNBIJCM_00173	JFFOGJED_01385	BMOJNIBD_01505
group_1630		hypothetical protein	9	BHLJDMHH_01047	NPOCEBJK_00682	KOHBONEN_00407	OJLDIIAO_01046	IMKCCEHM_00548	LCHFHOPM_01296	MKNBIJCM_00546	JFFOGJED_01027	BMOJNIBD_01096
rbsK/rbiA_3		Bifunctional ribokinase/ribose-5-phosphate isomerase A	9	BHLJDMHH_01320	NPOCEBJK_01352	KOHBONEN_00081	OJLDIIAO_00354	IMKCCEHM_01463	LCHFHOPM_01349	MKNBIJCM_01464	JFFOGJED_00121	BMOJNIBD_00121
pepQ		Xaa-Pro dipeptidase	9	BHLJDMHH_01130	NPOCEBJK_00599	KOHBONEN_00490	OJLDIIAO_00726	IMKCCEHM_00632	LCHFHOPM_01213	MKNBIJCM_00630	JFFOGJED_00944	BMOJNIBD_01013
xylB_2		Xylulose kinase	9	BHLJDMHH_01375	NPOCEBJK_01302	KOHBONEN_00021	OJLDIIAO_01064	IMKCCEHM_01515	LCHFHOPM_00573	MKNBIJCM_01517	JFFOGJED_00070	BMOJNIBD_00070
uvrC		UvrABC system protein C	9	BHLJDMHH_01159	NPOCEBJK_00566	KOHBONEN_00521	OJLDIIAO_01412	IMKCCEHM_00665	LCHFHOPM_01182	MKNBIJCM_00663	JFFOGJED_00911	BMOJNIBD_00980
ghrB		Glyoxylate/hydroxypyruvate reductase B	9	BHLJDMHH_01326	NPOCEBJK_01347	KOHBONEN_00074	OJLDIIAO_00348	IMKCCEHM_01468	LCHFHOPM_01344	MKNBIJCM_01469	JFFOGJED_00116	BMOJNIBD_00116
group_1636		hypothetical protein	9	BHLJDMHH_00555	NPOCEBJK_01211	KOHBONEN_01025	OJLDIIAO_01083	IMKCCEHM_00024	LCHFHOPM_00712	MKNBIJCM_00023	JFFOGJED_01538	BMOJNIBD_01657
group_1637		hypothetical protein	9	BHLJDMHH_00567	NPOCEBJK_01198	KOHBONEN_01013	OJLDIIAO_01051	IMKCCEHM_00036	LCHFHOPM_00724	MKNBIJCM_00035	JFFOGJED_01526	BMOJNIBD_01645
group_1638		hypothetical protein	9	BHLJDMHH_00920	NPOCEBJK_00822	KOHBONEN_00646	OJLDIIAO_00825	IMKCCEHM_00408	LCHFHOPM_01047	MKNBIJCM_00406	JFFOGJED_01166	BMOJNIBD_01283
ruvA		Holliday junction ATP-dependent DNA helicase RuvA	9	BHLJDMHH_01229	NPOCEBJK_00494	KOHBONEN_00527	OJLDIIAO_01358	IMKCCEHM_00671	LCHFHOPM_01176	MKNBIJCM_00669	JFFOGJED_00905	BMOJNIBD_00974
accD		Acetyl-coenzyme A carboxylase carboxyl transferase subunit beta	9	BHLJDMHH_01128	NPOCEBJK_00601	KOHBONEN_00488	OJLDIIAO_00724	IMKCCEHM_00630	LCHFHOPM_01215	MKNBIJCM_00628	JFFOGJED_00946	BMOJNIBD_01015
glpK_2		Glycerol kinase	9	BHLJDMHH_01317	NPOCEBJK_01355	KOHBONEN_00084	OJLDIIAO_00357	IMKCCEHM_01460	LCHFHOPM_01352	MKNBIJCM_01461	JFFOGJED_00124	BMOJNIBD_00124
zitR		Transcriptional regulator ZitR	9	BHLJDMHH_00624	NPOCEBJK_01143	KOHBONEN_00956	OJLDIIAO_00190	IMKCCEHM_00091	LCHFHOPM_00780	MKNBIJCM_00090	JFFOGJED_01470	BMOJNIBD_01589
group_1643		hypothetical protein	9	BHLJDMHH_00653	NPOCEBJK_01110	KOHBONEN_00924	OJLDIIAO_00473	IMKCCEHM_00123	LCHFHOPM_00812	MKNBIJCM_00122	JFFOGJED_01437	BMOJNIBD_01557
groL		60 kDa chaperonin	9	BHLJDMHH_00971	NPOCEBJK_00769	KOHBONEN_00594	OJLDIIAO_00262	IMKCCEHM_00461	LCHFHOPM_00995	MKNBIJCM_00459	JFFOGJED_01114	BMOJNIBD_01183
pyrP		Uracil permease	9	BHLJDMHH_00668	NPOCEBJK_01098	KOHBONEN_00910	OJLDIIAO_00131	IMKCCEHM_00135	LCHFHOPM_00824	MKNBIJCM_00134	JFFOGJED_01425	BMOJNIBD_01545
accA		Acetyl-coenzyme A carboxylase carboxyl transferase subunit alpha	9	BHLJDMHH_01129	NPOCEBJK_00600	KOHBONEN_00489	OJLDIIAO_00725	IMKCCEHM_00631	LCHFHOPM_01214	MKNBIJCM_00629	JFFOGJED_00945	BMOJNIBD_01014
yhdG_1		putative amino acid permease YhdG	9	BHLJDMHH_00591	NPOCEBJK_01174	KOHBONEN_00989	OJLDIIAO_00157	IMKCCEHM_00060	LCHFHOPM_00749	MKNBIJCM_00059	JFFOGJED_01501	BMOJNIBD_01620
pyrE		Orotate phosphoribosyltransferase	9	BHLJDMHH_01385	NPOCEBJK_01544	KOHBONEN_00310	OJLDIIAO_00619	IMKCCEHM_01272	LCHFHOPM_00583	MKNBIJCM_01273	JFFOGJED_00311	BMOJNIBD_00311
ezrA		Septation ring formation regulator EzrA	9	BHLJDMHH_01242	NPOCEBJK_01429	KOHBONEN_00158	OJLDIIAO_00120	IMKCCEHM_01386	LCHFHOPM_01426	MKNBIJCM_01387	JFFOGJED_00198	BMOJNIBD_00198
group_1650		putative amino-acid ABC transporter-binding protein	9	BHLJDMHH_00573	NPOCEBJK_01192	KOHBONEN_01007	OJLDIIAO_01057	IMKCCEHM_00042	LCHFHOPM_00730	MKNBIJCM_00041	JFFOGJED_01520	BMOJNIBD_01639
murT		Lipid II isoglutaminyl synthase (glutamine-hydrolyzing) subunit MurT	9	BHLJDMHH_00655	NPOCEBJK_01108	KOHBONEN_00922	OJLDIIAO_00475	IMKCCEHM_00125	LCHFHOPM_00814	MKNBIJCM_00124	JFFOGJED_01435	BMOJNIBD_01555
mutS2		Endonuclease MutS2	9	BHLJDMHH_01528	NPOCEBJK_00461	KOHBONEN_00559	OJLDIIAO_01467	IMKCCEHM_00704	LCHFHOPM_01569	MKNBIJCM_00704	JFFOGJED_00871	BMOJNIBD_00940
cshA		ATP-dependent RNA helicase CshA	9	BHLJDMHH_01294	NPOCEBJK_01376	KOHBONEN_00105	OJLDIIAO_00067	IMKCCEHM_01439	LCHFHOPM_01373	MKNBIJCM_01440	JFFOGJED_00145	BMOJNIBD_00145
stp_2		Serine/threonine phosphatase stp	9	BHLJDMHH_01084	NPOCEBJK_00645	KOHBONEN_00444	OJLDIIAO_00324	IMKCCEHM_00586	LCHFHOPM_01259	MKNBIJCM_00583	JFFOGJED_00990	BMOJNIBD_01059
atpD		ATP synthase subunit beta	9	BHLJDMHH_00675	NPOCEBJK_01091	KOHBONEN_00903	OJLDIIAO_00138	IMKCCEHM_00142	LCHFHOPM_00831	MKNBIJCM_00141	JFFOGJED_01418	BMOJNIBD_01538
group_1656		hypothetical protein	9	BHLJDMHH_00695	NPOCEBJK_01073	KOHBONEN_00885	OJLDIIAO_00379	IMKCCEHM_00160	LCHFHOPM_00850	MKNBIJCM_00159	JFFOGJED_01399	BMOJNIBD_01519
trpS2		Tryptophan--tRNA ligase 2	9	BHLJDMHH_01290	NPOCEBJK_01380	KOHBONEN_00109	OJLDIIAO_00071	IMKCCEHM_01435	LCHFHOPM_01377	MKNBIJCM_01436	JFFOGJED_00149	BMOJNIBD_00149
recN		DNA repair protein RecN	9	BHLJDMHH_00997	NPOCEBJK_00743	KOHBONEN_00568	OJLDIIAO_00290	IMKCCEHM_00487	LCHFHOPM_00969	MKNBIJCM_00485	JFFOGJED_01088	BMOJNIBD_01157
group_1659		hypothetical protein	9	BHLJDMHH_01518	NPOCEBJK_01252	KOHBONEN_00322	OJLDIIAO_00430	IMKCCEHM_01566	LCHFHOPM_01443	MKNBIJCM_01568	JFFOGJED_00022	BMOJNIBD_00022
metN2		Methionine import ATP-binding protein MetN 2	9	BHLJDMHH_00744	NPOCEBJK_01024	KOHBONEN_00836	OJLDIIAO_00030	IMKCCEHM_00209	LCHFHOPM_00899	MKNBIJCM_00208	JFFOGJED_01350	BMOJNIBD_01470
group_1661		hypothetical protein	9	BHLJDMHH_00585	NPOCEBJK_01180	KOHBONEN_00995	OJLDIIAO_00757	IMKCCEHM_00054	LCHFHOPM_00743	MKNBIJCM_00053	JFFOGJED_01507	BMOJNIBD_01626
rsfS		Ribosomal silencing factor RsfS	9	BHLJDMHH_00980	NPOCEBJK_00760	KOHBONEN_00585	OJLDIIAO_00271	IMKCCEHM_00470	LCHFHOPM_00986	MKNBIJCM_00468	JFFOGJED_01105	BMOJNIBD_01174
dnaN		Beta sliding clamp	9	BHLJDMHH_00533	NPOCEBJK_01232	KOHBONEN_00002	OJLDIIAO_01456	IMKCCEHM_00002	LCHFHOPM_00690	MKNBIJCM_00002	JFFOGJED_00002	BMOJNIBD_00002
radA		DNA repair protein RadA	9	BHLJDMHH_00815	NPOCEBJK_00946	KOHBONEN_00750	OJLDIIAO_00645	IMKCCEHM_00290	LCHFHOPM_01153	MKNBIJCM_00289	JFFOGJED_01270	BMOJNIBD_01387
yheS		putative ABC transporter ATP-binding protein YheS	9	BHLJDMHH_00969	NPOCEBJK_00771	KOHBONEN_00596	OJLDIIAO_00847	IMKCCEHM_00459	LCHFHOPM_00997	MKNBIJCM_00457	JFFOGJED_01116	BMOJNIBD_01185
exoA		Exodeoxyribonuclease	9	BHLJDMHH_00638	NPOCEBJK_01129	KOHBONEN_00942	OJLDIIAO_00210	IMKCCEHM_00105	LCHFHOPM_00794	MKNBIJCM_00104	JFFOGJED_01456	BMOJNIBD_01575
ypdF		Aminopeptidase YpdF	9	BHLJDMHH_00944	NPOCEBJK_00796	KOHBONEN_00621	OJLDIIAO_00547	IMKCCEHM_00434	LCHFHOPM_01022	MKNBIJCM_00432	JFFOGJED_01141	BMOJNIBD_01210
yqeH		putative protein YqeH	9	BHLJDMHH_00976	NPOCEBJK_00764	KOHBONEN_00589	OJLDIIAO_00267	IMKCCEHM_00466	LCHFHOPM_00990	MKNBIJCM_00464	JFFOGJED_01109	BMOJNIBD_01178
nadR		Transcription repressor NadR	9	BHLJDMHH_00561	NPOCEBJK_01204	KOHBONEN_01019	OJLDIIAO_00694	IMKCCEHM_00030	LCHFHOPM_00718	MKNBIJCM_00029	JFFOGJED_01532	BMOJNIBD_01651
group_1670		hypothetical protein	9	BHLJDMHH_01048	NPOCEBJK_00681	KOHBONEN_00408	OJLDIIAO_01047	IMKCCEHM_00549	LCHFHOPM_01295	MKNBIJCM_00547	JFFOGJED_01026	BMOJNIBD_01095
group_1671		hypothetical protein	9	BHLJDMHH_01275	NPOCEBJK_01395	KOHBONEN_00124	OJLDIIAO_00086	IMKCCEHM_01420	LCHFHOPM_01392	MKNBIJCM_01421	JFFOGJED_00164	BMOJNIBD_00164
oppB		Oligopeptide transport system permease protein OppB	9	BHLJDMHH_01273	NPOCEBJK_01397	KOHBONEN_00126	OJLDIIAO_00088	IMKCCEHM_01418	LCHFHOPM_01394	MKNBIJCM_01419	JFFOGJED_00166	BMOJNIBD_00166
rplB		50S ribosomal protein L2	9	BHLJDMHH_00719	NPOCEBJK_01049	KOHBONEN_00861	OJLDIIAO_00005	IMKCCEHM_00184	LCHFHOPM_00874	MKNBIJCM_00183	JFFOGJED_01375	BMOJNIBD_01495
group_1674		hypothetical protein	9	BHLJDMHH_01340	NPOCEBJK_01336	KOHBONEN_00059	OJLDIIAO_01255	IMKCCEHM_01479	LCHFHOPM_01520	MKNBIJCM_01481	JFFOGJED_00104	BMOJNIBD_00104
glmU		Bifunctional protein GlmU	9	BHLJDMHH_01315	NPOCEBJK_01357	KOHBONEN_00086	OJLDIIAO_01343	IMKCCEHM_01458	LCHFHOPM_01354	MKNBIJCM_01459	JFFOGJED_00126	BMOJNIBD_00126
group_1676		6-phosphogluconate dehydrogenase, NAD(+)-dependent, decarboxylating	9	BHLJDMHH_01376	NPOCEBJK_01301	KOHBONEN_00020	OJLDIIAO_01065	IMKCCEHM_01516	LCHFHOPM_00572	MKNBIJCM_01518	JFFOGJED_00069	BMOJNIBD_00069
group_1677		putative ABC transporter ATP-binding protein	9	BHLJDMHH_00642	NPOCEBJK_01123	KOHBONEN_00936	OJLDIIAO_00216	IMKCCEHM_00111	LCHFHOPM_00800	MKNBIJCM_00110	JFFOGJED_01449	BMOJNIBD_01569
cydB		Cytochrome bd-I ubiquinol oxidase subunit 2	9	BHLJDMHH_01013	NPOCEBJK_00716	KOHBONEN_00373	OJLDIIAO_01269	IMKCCEHM_00514	LCHFHOPM_01330	MKNBIJCM_00512	JFFOGJED_01061	BMOJNIBD_01130
group_1679		hypothetical protein	9	BHLJDMHH_00527	NPOCEBJK_01238	KOHBONEN_00008	OJLDIIAO_00628	IMKCCEHM_01580	LCHFHOPM_00684	MKNBIJCM_01582	JFFOGJED_00008	BMOJNIBD_00008
dacA_1		Diadenylate cyclase	9	BHLJDMHH_01394	NPOCEBJK_01535	KOHBONEN_00301	OJLDIIAO_00878	IMKCCEHM_01281	LCHFHOPM_00592	MKNBIJCM_01282	JFFOGJED_00302	BMOJNIBD_00302
rsmH		Ribosomal RNA small subunit methyltransferase H	9	BHLJDMHH_01056	NPOCEBJK_00673	KOHBONEN_00416	OJLDIIAO_00440	IMKCCEHM_00557	LCHFHOPM_01287	MKNBIJCM_00555	JFFOGJED_01018	BMOJNIBD_01087
rodA		Peptidoglycan glycosyltransferase RodA	9	BHLJDMHH_01248	NPOCEBJK_01422	KOHBONEN_00151	OJLDIIAO_00113	IMKCCEHM_01393	LCHFHOPM_01419	MKNBIJCM_01394	JFFOGJED_00191	BMOJNIBD_00191
adc		Acetoacetate decarboxylase	9	BHLJDMHH_01451	NPOCEBJK_01477	KOHBONEN_00218	OJLDIIAO_01450	IMKCCEHM_01339	LCHFHOPM_00649	MKNBIJCM_01340	JFFOGJED_00245	BMOJNIBD_00245
rplU		50S ribosomal protein L21	9	BHLJDMHH_00856	NPOCEBJK_00900	KOHBONEN_00708	OJLDIIAO_01247	IMKCCEHM_00335	LCHFHOPM_01110	MKNBIJCM_00335	JFFOGJED_01228	BMOJNIBD_01345
group_1685		hypothetical protein	9	BHLJDMHH_01054	NPOCEBJK_00675	KOHBONEN_00414	OJLDIIAO_01078	IMKCCEHM_00555	LCHFHOPM_01289	MKNBIJCM_00553	JFFOGJED_01020	BMOJNIBD_01089
galE		UDP-glucose 4-epimerase	9	BHLJDMHH_00708	NPOCEBJK_01060	KOHBONEN_00872	OJLDIIAO_00392	IMKCCEHM_00173	LCHFHOPM_00863	MKNBIJCM_00172	JFFOGJED_01386	BMOJNIBD_01506
dus		putative tRNA-dihydrouridine synthase	9	BHLJDMHH_00580	NPOCEBJK_01185	KOHBONEN_01000	OJLDIIAO_00752	IMKCCEHM_00049	LCHFHOPM_00737	MKNBIJCM_00048	JFFOGJED_01513	BMOJNIBD_01632
cydD		ATP-binding/permease protein CydD	9	BHLJDMHH_01014	NPOCEBJK_00715	KOHBONEN_00374	OJLDIIAO_00668	IMKCCEHM_00515	LCHFHOPM_01329	MKNBIJCM_00513	JFFOGJED_01060	BMOJNIBD_01129
fus		Elongation factor G	9	BHLJDMHH_01424	NPOCEBJK_01505	KOHBONEN_00246	OJLDIIAO_00421	IMKCCEHM_01311	LCHFHOPM_00622	MKNBIJCM_01312	JFFOGJED_00272	BMOJNIBD_00272
polC_1		DNA polymerase III PolC-type	9	BHLJDMHH_01232	NPOCEBJK_01440	KOHBONEN_00168	OJLDIIAO_00247	IMKCCEHM_01376	LCHFHOPM_01436	MKNBIJCM_01377	JFFOGJED_00208	BMOJNIBD_00208
prs_2		Ribose-phosphate pyrophosphokinase	9	BHLJDMHH_01314	NPOCEBJK_01358	KOHBONEN_00087	OJLDIIAO_00890	IMKCCEHM_01457	LCHFHOPM_01355	MKNBIJCM_01458	JFFOGJED_00127	BMOJNIBD_00127
pta		Phosphate acetyltransferase	9	BHLJDMHH_01400	NPOCEBJK_01529	KOHBONEN_00295	OJLDIIAO_00872	IMKCCEHM_01287	LCHFHOPM_00598	MKNBIJCM_01288	JFFOGJED_00296	BMOJNIBD_00296
group_1693		hypothetical protein	9	BHLJDMHH_01118	NPOCEBJK_00611	KOHBONEN_00478	OJLDIIAO_00714	IMKCCEHM_00620	LCHFHOPM_01225	MKNBIJCM_00618	JFFOGJED_00956	BMOJNIBD_01025
aes_1		Acetyl esterase	9	BHLJDMHH_00577	NPOCEBJK_01188	KOHBONEN_01003	OJLDIIAO_00749	IMKCCEHM_00046	LCHFHOPM_00734	MKNBIJCM_00045	JFFOGJED_01516	BMOJNIBD_01635
norW		Nitric oxide reductase FlRd-NAD(+) reductase	9	BHLJDMHH_00763	NPOCEBJK_01005	KOHBONEN_00817	OJLDIIAO_00049	IMKCCEHM_00228	LCHFHOPM_00918	MKNBIJCM_00227	JFFOGJED_01331	BMOJNIBD_01451
carB_1		Carbamoyl-phosphate synthase large chain	9	BHLJDMHH_01387	NPOCEBJK_01542	KOHBONEN_00308	OJLDIIAO_00617	IMKCCEHM_01274	LCHFHOPM_00585	MKNBIJCM_01275	JFFOGJED_00309	BMOJNIBD_00309
clpX		ATP-dependent Clp protease ATP-binding subunit ClpX	9	BHLJDMHH_01532	NPOCEBJK_00465	KOHBONEN_00555	OJLDIIAO_00860	IMKCCEHM_00700	LCHFHOPM_01565	MKNBIJCM_00700	JFFOGJED_00875	BMOJNIBD_00944
rpsD		30S ribosomal protein S4	9	BHLJDMHH_01243	NPOCEBJK_01428	KOHBONEN_00157	OJLDIIAO_00119	IMKCCEHM_01387	LCHFHOPM_01425	MKNBIJCM_01388	JFFOGJED_00197	BMOJNIBD_00197
yhgF		Protein YhgF	9	BHLJDMHH_01477	NPOCEBJK_01454	KOHBONEN_00173	OJLDIIAO_01099	IMKCCEHM_01362	LCHFHOPM_00672	MKNBIJCM_01363	JFFOGJED_00222	BMOJNIBD_00222
group_1700		hypothetical protein	9	BHLJDMHH_00947	NPOCEBJK_00793	KOHBONEN_00618	OJLDIIAO_00550	IMKCCEHM_00437	LCHFHOPM_01019	MKNBIJCM_00435	JFFOGJED_01138	BMOJNIBD_01207
group_1701		hypothetical protein	9	BHLJDMHH_01002	NPOCEBJK_00738	KOHBONEN_00563	OJLDIIAO_00295	IMKCCEHM_00492	LCHFHOPM_00964	MKNBIJCM_00490	JFFOGJED_01083	BMOJNIBD_01152
mntH		Divalent metal cation transporter MntH	9	BHLJDMHH_00923	NPOCEBJK_00819	KOHBONEN_00643	OJLDIIAO_00828	IMKCCEHM_00411	LCHFHOPM_01044	MKNBIJCM_00409	JFFOGJED_01163	BMOJNIBD_01279
cah		Carbonic anhydrase	9	BHLJDMHH_01038	NPOCEBJK_00691	KOHBONEN_00398	OJLDIIAO_00692	IMKCCEHM_00539	LCHFHOPM_01305	MKNBIJCM_00537	JFFOGJED_01036	BMOJNIBD_01105
group_1704		hypothetical protein	9	BHLJDMHH_01138	NPOCEBJK_00587	KOHBONEN_00500	OJLDIIAO_00912	IMKCCEHM_00644	LCHFHOPM_01203	MKNBIJCM_00642	JFFOGJED_00932	BMOJNIBD_01001
argO		Arginine exporter protein ArgO	9	BHLJDMHH_00966	NPOCEBJK_00774	KOHBONEN_00599	OJLDIIAO_00844	IMKCCEHM_00456	LCHFHOPM_01000	MKNBIJCM_00454	JFFOGJED_01119	BMOJNIBD_01188
yacL		putative PIN and TRAM-domain containing protein YacL	9	BHLJDMHH_00816	NPOCEBJK_00945	KOHBONEN_00749	OJLDIIAO_00646	IMKCCEHM_00291	LCHFHOPM_01152	MKNBIJCM_00290	JFFOGJED_01269	BMOJNIBD_01386
leuS		Leucine--tRNA ligase	9	BHLJDMHH_01345	NPOCEBJK_01331	KOHBONEN_00054	OJLDIIAO_00977	IMKCCEHM_01484	LCHFHOPM_01525	MKNBIJCM_01486	JFFOGJED_00099	BMOJNIBD_00099
fabZ_2		3-hydroxyacyl-[acyl-carrier-protein] dehydratase FabZ	9	BHLJDMHH_01126	NPOCEBJK_00603	KOHBONEN_00486	OJLDIIAO_00722	IMKCCEHM_00628	LCHFHOPM_01217	MKNBIJCM_00626	JFFOGJED_00948	BMOJNIBD_01017
pepV		Beta-Ala-Xaa dipeptidase	9	BHLJDMHH_01287	NPOCEBJK_01383	KOHBONEN_00112	OJLDIIAO_00074	IMKCCEHM_01432	LCHFHOPM_01380	MKNBIJCM_01433	JFFOGJED_00152	BMOJNIBD_00152
era		GTPase Era	9	BHLJDMHH_01147	NPOCEBJK_00578	KOHBONEN_00509	OJLDIIAO_00657	IMKCCEHM_00653	LCHFHOPM_01194	MKNBIJCM_00651	JFFOGJED_00923	BMOJNIBD_00992
dtpT		Di-/tripeptide transporter	9	BHLJDMHH_00613	NPOCEBJK_01154	KOHBONEN_00967	OJLDIIAO_00179	IMKCCEHM_00080	LCHFHOPM_00769	MKNBIJCM_00079	JFFOGJED_01481	BMOJNIBD_01600
srrA		Transcriptional regulatory protein SrrA	9	BHLJDMHH_00608	NPOCEBJK_01157	KOHBONEN_00972	OJLDIIAO_00174	IMKCCEHM_00077	LCHFHOPM_00766	MKNBIJCM_00076	JFFOGJED_01484	BMOJNIBD_01603
alaS		Alanine--tRNA ligase	9	BHLJDMHH_01548	NPOCEBJK_00481	KOHBONEN_00538	OJLDIIAO_00366	IMKCCEHM_00684	LCHFHOPM_01549	MKNBIJCM_00683	JFFOGJED_00891	BMOJNIBD_00960
glcU_2		Glucose uptake protein GlcU	9	BHLJDMHH_01435	NPOCEBJK_01494	KOHBONEN_00235	OJLDIIAO_00410	IMKCCEHM_01322	LCHFHOPM_00633	MKNBIJCM_01323	JFFOGJED_00261	BMOJNIBD_00261
btuD_1		Vitamin B12 import ATP-binding protein BtuD	9	BHLJDMHH_01255	NPOCEBJK_01415	KOHBONEN_00144	OJLDIIAO_00106	IMKCCEHM_01400	LCHFHOPM_01412	MKNBIJCM_01401	JFFOGJED_00184	BMOJNIBD_00184
dgkA		Undecaprenol kinase	9	BHLJDMHH_01146	NPOCEBJK_00579	KOHBONEN_00508	OJLDIIAO_00656	IMKCCEHM_00652	LCHFHOPM_01195	MKNBIJCM_00650	JFFOGJED_00924	BMOJNIBD_00993
glnQ_2		Glutamine transport ATP-binding protein GlnQ	9	BHLJDMHH_01402	NPOCEBJK_01527	KOHBONEN_00293	OJLDIIAO_00537	IMKCCEHM_01289	LCHFHOPM_00600	MKNBIJCM_01290	JFFOGJED_00294	BMOJNIBD_00294
gltX		Glutamate--tRNA ligase	9	BHLJDMHH_00817	NPOCEBJK_00944	KOHBONEN_00748	OJLDIIAO_00647	IMKCCEHM_00292	LCHFHOPM_01151	MKNBIJCM_00291	JFFOGJED_01268	BMOJNIBD_01385
valS		Valine--tRNA ligase	9	BHLJDMHH_00967	NPOCEBJK_00773	KOHBONEN_00598	OJLDIIAO_00845	IMKCCEHM_00457	LCHFHOPM_00999	MKNBIJCM_00455	JFFOGJED_01118	BMOJNIBD_01187
spsB		Signal peptidase IB	9	BHLJDMHH_00538	NPOCEBJK_01227	KOHBONEN_01041	OJLDIIAO_00568	IMKCCEHM_00007	LCHFHOPM_00695	MKNBIJCM_00007	JFFOGJED_01555	BMOJNIBD_01674
gpmA_2		2,3-bisphosphoglycerate-dependent phosphoglycerate mutase	9	BHLJDMHH_00639	NPOCEBJK_01126	KOHBONEN_00939	OJLDIIAO_00213	IMKCCEHM_00108	LCHFHOPM_00797	MKNBIJCM_00107	JFFOGJED_01453	BMOJNIBD_01572
topA_2		DNA topoisomerase 1	9	BHLJDMHH_01436	NPOCEBJK_01493	KOHBONEN_00234	OJLDIIAO_00409	IMKCCEHM_01323	LCHFHOPM_00634	MKNBIJCM_01324	JFFOGJED_00260	BMOJNIBD_00260
group_1723		hypothetical protein	9	BHLJDMHH_01076	NPOCEBJK_00653	KOHBONEN_00436	OJLDIIAO_00460	IMKCCEHM_00578	LCHFHOPM_01267	MKNBIJCM_00575	JFFOGJED_00998	BMOJNIBD_01067
ydcV		Inner membrane ABC transporter permease protein YdcV	9	BHLJDMHH_01421	NPOCEBJK_01508	KOHBONEN_00249	OJLDIIAO_01459	IMKCCEHM_01308	LCHFHOPM_00619	MKNBIJCM_01309	JFFOGJED_00275	BMOJNIBD_00275
rsmA		Ribosomal RNA small subunit methyltransferase A	9	BHLJDMHH_01520	NPOCEBJK_01250	KOHBONEN_00320	OJLDIIAO_00428	IMKCCEHM_01568	LCHFHOPM_01441	MKNBIJCM_01570	JFFOGJED_00020	BMOJNIBD_00020
gph		Phosphoglycolate phosphatase	9	BHLJDMHH_00975	NPOCEBJK_00765	KOHBONEN_00590	OJLDIIAO_00266	IMKCCEHM_00465	LCHFHOPM_00991	MKNBIJCM_00463	JFFOGJED_01110	BMOJNIBD_01179
dppC		Dipeptide transport system permease protein DppC	9	BHLJDMHH_01272	NPOCEBJK_01398	KOHBONEN_00127	OJLDIIAO_00089	IMKCCEHM_01417	LCHFHOPM_01395	MKNBIJCM_01418	JFFOGJED_00167	BMOJNIBD_00167
rpoB		DNA-directed RNA polymerase subunit beta	9	BHLJDMHH_00687	NPOCEBJK_01081	KOHBONEN_00892	OJLDIIAO_00149	IMKCCEHM_00152	LCHFHOPM_00842	MKNBIJCM_00151	JFFOGJED_01407	BMOJNIBD_01527
sasA_1		Adaptive-response sensory-kinase SasA	9	BHLJDMHH_00600	NPOCEBJK_01165	KOHBONEN_00980	OJLDIIAO_00166	IMKCCEHM_00069	LCHFHOPM_00758	MKNBIJCM_00068	JFFOGJED_01492	BMOJNIBD_01611
group_1730		hypothetical protein	9	BHLJDMHH_01235	NPOCEBJK_01437	KOHBONEN_00165	OJLDIIAO_00244	IMKCCEHM_01379	LCHFHOPM_01433	MKNBIJCM_01380	JFFOGJED_00205	BMOJNIBD_00205
pheS		Phenylalanine--tRNA ligase alpha subunit	9	BHLJDMHH_00828	NPOCEBJK_00932	KOHBONEN_00736	OJLDIIAO_00302	IMKCCEHM_00304	LCHFHOPM_01138	MKNBIJCM_00303	JFFOGJED_01256	BMOJNIBD_01373
yhbY		RNA-binding protein	9	BHLJDMHH_00977	NPOCEBJK_00763	KOHBONEN_00588	OJLDIIAO_00268	IMKCCEHM_00467	LCHFHOPM_00989	MKNBIJCM_00465	JFFOGJED_01108	BMOJNIBD_01177
group_1733		hypothetical protein	9	BHLJDMHH_01510	NPOCEBJK_01265	KOHBONEN_00330	OJLDIIAO_01376	IMKCCEHM_01553	LCHFHOPM_01451	MKNBIJCM_01555	JFFOGJED_00030	BMOJNIBD_00030
group_1734		hypothetical protein	9	BHLJDMHH_01335	NPOCEBJK_01340	KOHBONEN_00065	OJLDIIAO_00802	IMKCCEHM_01475	LCHFHOPM_01336	MKNBIJCM_01476	JFFOGJED_00108	BMOJNIBD_00108
isdE		High-affinity heme uptake system protein IsdE	9	BHLJDMHH_00541	NPOCEBJK_01224	KOHBONEN_01038	OJLDIIAO_00571	IMKCCEHM_00010	LCHFHOPM_00698	MKNBIJCM_00010	JFFOGJED_01552	BMOJNIBD_01671
mecA		Adapter protein MecA 1	9	BHLJDMHH_01112	NPOCEBJK_00617	KOHBONEN_00472	OJLDIIAO_01386	IMKCCEHM_00614	LCHFHOPM_01231	MKNBIJCM_00611	JFFOGJED_00962	BMOJNIBD_01031
nnrD		ADP-dependent (S)-NAD(P)H-hydrate dehydratase	9	BHLJDMHH_01288	NPOCEBJK_01382	KOHBONEN_00111	OJLDIIAO_00073	IMKCCEHM_01433	LCHFHOPM_01379	MKNBIJCM_01434	JFFOGJED_00151	BMOJNIBD_00151
proS		Proline--tRNA ligase	9	BHLJDMHH_01233	NPOCEBJK_01439	KOHBONEN_00167	OJLDIIAO_00246	IMKCCEHM_01377	LCHFHOPM_01435	MKNBIJCM_01378	JFFOGJED_00207	BMOJNIBD_00207
mreC		Cell shape-determining protein MreC	9	BHLJDMHH_01037	NPOCEBJK_00692	KOHBONEN_00397	OJLDIIAO_00691	IMKCCEHM_00538	LCHFHOPM_01306	MKNBIJCM_00536	JFFOGJED_01037	BMOJNIBD_01106
group_1740		hypothetical protein	9	BHLJDMHH_01155	NPOCEBJK_00570	KOHBONEN_00517	OJLDIIAO_00665	IMKCCEHM_00661	LCHFHOPM_01186	MKNBIJCM_00659	JFFOGJED_00915	BMOJNIBD_00984
tig		Trigger factor	9	BHLJDMHH_01533	NPOCEBJK_00466	KOHBONEN_00554	OJLDIIAO_00861	IMKCCEHM_00699	LCHFHOPM_01564	MKNBIJCM_00699	JFFOGJED_00876	BMOJNIBD_00945
rihA		Pyrimidine-specific ribonucleoside hydrolase RihA	9	BHLJDMHH_00645	NPOCEBJK_01118	KOHBONEN_00932	OJLDIIAO_00464	IMKCCEHM_00115	LCHFHOPM_00804	MKNBIJCM_00114	JFFOGJED_01445	BMOJNIBD_01565
group_1743		hypothetical protein	9	BHLJDMHH_00919	NPOCEBJK_00823	KOHBONEN_00647	OJLDIIAO_00824	IMKCCEHM_00407	LCHFHOPM_01048	MKNBIJCM_00405	JFFOGJED_01167	BMOJNIBD_01284
mreB		Cell shape-determining protein MreB	9	BHLJDMHH_01036	NPOCEBJK_00693	KOHBONEN_00396	OJLDIIAO_00690	IMKCCEHM_00537	LCHFHOPM_01307	MKNBIJCM_00535	JFFOGJED_01038	BMOJNIBD_01107
murF		UDP-N-acetylmuramoyl-tripeptide--D-alanyl-D-alanine ligase	9	BHLJDMHH_01251	NPOCEBJK_01419	KOHBONEN_00148	OJLDIIAO_00110	IMKCCEHM_01396	LCHFHOPM_01416	MKNBIJCM_01397	JFFOGJED_00188	BMOJNIBD_00188
nrdF1		Ribonucleoside-diphosphate reductase subunit beta nrdF1	9	BHLJDMHH_01028	NPOCEBJK_00701	KOHBONEN_00388	OJLDIIAO_00682	IMKCCEHM_00529	LCHFHOPM_01315	MKNBIJCM_00527	JFFOGJED_01046	BMOJNIBD_01115
group_1747		hypothetical protein	9	BHLJDMHH_00800	NPOCEBJK_00960	KOHBONEN_00765	OJLDIIAO_00699	IMKCCEHM_00276	LCHFHOPM_01167	MKNBIJCM_00275	JFFOGJED_01284	BMOJNIBD_01401
group_1748		hypothetical protein	9	BHLJDMHH_00705	NPOCEBJK_01063	KOHBONEN_00875	OJLDIIAO_00389	IMKCCEHM_00170	LCHFHOPM_00860	MKNBIJCM_00169	JFFOGJED_01389	BMOJNIBD_01509
nox		NADH oxidase	9	BHLJDMHH_00877	NPOCEBJK_00861	KOHBONEN_00686	OJLDIIAO_01084	IMKCCEHM_00368	LCHFHOPM_01086	MKNBIJCM_00367	JFFOGJED_01205	BMOJNIBD_01322
ansA		L-asparaginase 1	9	BHLJDMHH_00592	NPOCEBJK_01173	KOHBONEN_00988	OJLDIIAO_00158	IMKCCEHM_00061	LCHFHOPM_00750	MKNBIJCM_00060	JFFOGJED_01500	BMOJNIBD_01619
pspA		Phosphoserine phosphatase 1	9	BHLJDMHH_01070	NPOCEBJK_00659	KOHBONEN_00430	OJLDIIAO_00454	IMKCCEHM_00571	LCHFHOPM_01273	MKNBIJCM_00569	JFFOGJED_01004	BMOJNIBD_01073
mltF		Membrane-bound lytic murein transglycosylase F	9	BHLJDMHH_01403	NPOCEBJK_01526	KOHBONEN_00292	OJLDIIAO_00536	IMKCCEHM_01290	LCHFHOPM_00601	MKNBIJCM_01291	JFFOGJED_00293	BMOJNIBD_00293
group_1753		hypothetical protein	9	BHLJDMHH_01299	NPOCEBJK_01371	KOHBONEN_00100	OJLDIIAO_00062	IMKCCEHM_01444	LCHFHOPM_01368	MKNBIJCM_01445	JFFOGJED_00140	BMOJNIBD_00140
group_1754		Alpha-monoglucosyldiacylglycerol synthase	9	BHLJDMHH_01384	NPOCEBJK_01545	KOHBONEN_00311	OJLDIIAO_00620	IMKCCEHM_01271	LCHFHOPM_00582	MKNBIJCM_01272	JFFOGJED_00312	BMOJNIBD_00312
group_1755		hypothetical protein	9	BHLJDMHH_00914	NPOCEBJK_00828	KOHBONEN_00652	OJLDIIAO_01257	IMKCCEHM_00402	LCHFHOPM_01053	MKNBIJCM_00400	JFFOGJED_01172	BMOJNIBD_01289
group_1756		hypothetical protein	9	BHLJDMHH_01374	NPOCEBJK_01303	KOHBONEN_00022	OJLDIIAO_01063	IMKCCEHM_01514	LCHFHOPM_00574	MKNBIJCM_01516	JFFOGJED_00071	BMOJNIBD_00071
menA		1,4-dihydroxy-2-naphthoate octaprenyltransferase	9	BHLJDMHH_00574	NPOCEBJK_01191	KOHBONEN_01006	OJLDIIAO_00746	IMKCCEHM_00043	LCHFHOPM_00731	MKNBIJCM_00042	JFFOGJED_01519	BMOJNIBD_01638
metP		Methionine import system permease protein MetP	9	BHLJDMHH_00743	NPOCEBJK_01025	KOHBONEN_00837	OJLDIIAO_00029	IMKCCEHM_00208	LCHFHOPM_00898	MKNBIJCM_00207	JFFOGJED_01351	BMOJNIBD_01471
folD		Bifunctional protein FolD protein	9	BHLJDMHH_00991	NPOCEBJK_00749	KOHBONEN_00574	OJLDIIAO_00284	IMKCCEHM_00481	LCHFHOPM_00975	MKNBIJCM_00479	JFFOGJED_01094	BMOJNIBD_01163
group_1760		hypothetical protein	9	BHLJDMHH_01416	NPOCEBJK_01513	KOHBONEN_00279	OJLDIIAO_00523	IMKCCEHM_01303	LCHFHOPM_00614	MKNBIJCM_01304	JFFOGJED_00280	BMOJNIBD_00280
yhhT		Putative transport protein YhhT	9	BHLJDMHH_00575	NPOCEBJK_01190	KOHBONEN_01005	OJLDIIAO_00747	IMKCCEHM_00044	LCHFHOPM_00732	MKNBIJCM_00043	JFFOGJED_01518	BMOJNIBD_01637
cimH		Citrate/malate transporter	9	BHLJDMHH_00931	NPOCEBJK_00810	KOHBONEN_00635	OJLDIIAO_01060	IMKCCEHM_00420	LCHFHOPM_01036	MKNBIJCM_00418	JFFOGJED_01155	BMOJNIBD_01271
cydA		Cytochrome bd ubiquinol oxidase subunit 1	9	BHLJDMHH_01012	NPOCEBJK_00717	KOHBONEN_00372	OJLDIIAO_01268	IMKCCEHM_00513	LCHFHOPM_01331	MKNBIJCM_00511	JFFOGJED_01062	BMOJNIBD_01131
nusG		Transcription termination/antitermination protein NusG	9	BHLJDMHH_00755	NPOCEBJK_01013	KOHBONEN_00825	OJLDIIAO_00041	IMKCCEHM_00220	LCHFHOPM_00910	MKNBIJCM_00219	JFFOGJED_01339	BMOJNIBD_01459
helD_2		DNA helicase IV	9	BHLJDMHH_01291	NPOCEBJK_01379	KOHBONEN_00108	OJLDIIAO_00070	IMKCCEHM_01436	LCHFHOPM_01376	MKNBIJCM_01437	JFFOGJED_00148	BMOJNIBD_00148
clpC		Negative regulator of genetic competence ClpC/MecB	9	BHLJDMHH_00686	NPOCEBJK_01082	KOHBONEN_00893	OJLDIIAO_00148	IMKCCEHM_00151	LCHFHOPM_00841	MKNBIJCM_00150	JFFOGJED_01408	BMOJNIBD_01528
murB		UDP-N-acetylenolpyruvoylglucosamine reductase	9	BHLJDMHH_01396	NPOCEBJK_01533	KOHBONEN_00299	OJLDIIAO_00876	IMKCCEHM_01283	LCHFHOPM_00594	MKNBIJCM_01284	JFFOGJED_00300	BMOJNIBD_00300
purK_2		N5-carboxyaminoimidazole ribonucleotide synthase	9	BHLJDMHH_01017	NPOCEBJK_00712	KOHBONEN_00377	OJLDIIAO_00671	IMKCCEHM_00518	LCHFHOPM_01326	MKNBIJCM_00516	JFFOGJED_01057	BMOJNIBD_01126
atpC		ATP synthase epsilon chain	9	BHLJDMHH_00676	NPOCEBJK_01090	KOHBONEN_00902	OJLDIIAO_00139	IMKCCEHM_00143	LCHFHOPM_00832	MKNBIJCM_00142	JFFOGJED_01417	BMOJNIBD_01537
fepC		Ferric enterobactin transport ATP-binding protein FepC	9	BHLJDMHH_00539	NPOCEBJK_01226	KOHBONEN_01040	OJLDIIAO_00569	IMKCCEHM_00008	LCHFHOPM_00696	MKNBIJCM_00008	JFFOGJED_01554	BMOJNIBD_01673
mdrP		Na(+), Li(+), K(+)/H(+) antiporter	9	BHLJDMHH_00610	NPOCEBJK_01155	KOHBONEN_00970	OJLDIIAO_00176	IMKCCEHM_00079	LCHFHOPM_00768	MKNBIJCM_00078	JFFOGJED_01482	BMOJNIBD_01601
rnr		Ribonuclease R	9	BHLJDMHH_01405	NPOCEBJK_01524	KOHBONEN_00290	OJLDIIAO_00534	IMKCCEHM_01292	LCHFHOPM_00603	MKNBIJCM_01293	JFFOGJED_00291	BMOJNIBD_00291
pgl_2		6-phosphogluconolactonase	9	BHLJDMHH_01276	NPOCEBJK_01394	KOHBONEN_00123	OJLDIIAO_00085	IMKCCEHM_01421	LCHFHOPM_01391	MKNBIJCM_01422	JFFOGJED_00163	BMOJNIBD_00163
rny		Ribonuclease Y	9	BHLJDMHH_01464	NPOCEBJK_01463	KOHBONEN_00182	OJLDIIAO_00781	IMKCCEHM_01353	LCHFHOPM_00663	MKNBIJCM_01354	JFFOGJED_00231	BMOJNIBD_00231
pepO		Neutral endopeptidase	9	BHLJDMHH_00636	NPOCEBJK_01131	KOHBONEN_00944	OJLDIIAO_00208	IMKCCEHM_00103	LCHFHOPM_00792	MKNBIJCM_00102	JFFOGJED_01458	BMOJNIBD_01577
dtd3		D-aminoacyl-tRNA deacylase	9	BHLJDMHH_01522	NPOCEBJK_01248	KOHBONEN_00318	OJLDIIAO_00426	IMKCCEHM_01570	LCHFHOPM_01439	MKNBIJCM_01572	JFFOGJED_00018	BMOJNIBD_00018
ybiT		putative ABC transporter ATP-binding protein YbiT	9	BHLJDMHH_00628	NPOCEBJK_01139	KOHBONEN_00952	OJLDIIAO_00194	IMKCCEHM_00095	LCHFHOPM_00784	MKNBIJCM_00094	JFFOGJED_01466	BMOJNIBD_01585
nadE		NH(3)-dependent NAD(+) synthetase	9	BHLJDMHH_00747	NPOCEBJK_01021	KOHBONEN_00833	OJLDIIAO_00033	IMKCCEHM_00212	LCHFHOPM_00902	MKNBIJCM_00211	JFFOGJED_01347	BMOJNIBD_01467
group_1778		hypothetical protein	9	BHLJDMHH_01332	NPOCEBJK_01342	KOHBONEN_00067	OJLDIIAO_00800	IMKCCEHM_01473	LCHFHOPM_01338	MKNBIJCM_01474	JFFOGJED_00110	BMOJNIBD_00110
group_1779		hypothetical protein	9	BHLJDMHH_01346	NPOCEBJK_01330	KOHBONEN_00053	OJLDIIAO_00976	IMKCCEHM_01485	LCHFHOPM_01526	MKNBIJCM_01487	JFFOGJED_00098	BMOJNIBD_00098
ppk		Polyphosphate kinase	9	BHLJDMHH_00554	NPOCEBJK_01212	KOHBONEN_01026	OJLDIIAO_01082	IMKCCEHM_00022	LCHFHOPM_00711	MKNBIJCM_00022	JFFOGJED_01539	BMOJNIBD_01658
group_1780		hypothetical protein	9	BHLJDMHH_00551	NPOCEBJK_01214	KOHBONEN_01028	OJLDIIAO_01080	IMKCCEHM_00020	LCHFHOPM_00709	MKNBIJCM_00020	JFFOGJED_01541	BMOJNIBD_01660
rplL		50S ribosomal protein L7/L12	9	BHLJDMHH_00759	NPOCEBJK_01009	KOHBONEN_00821	OJLDIIAO_00045	IMKCCEHM_00224	LCHFHOPM_00914	MKNBIJCM_00223	JFFOGJED_01335	BMOJNIBD_01455
pyk		Pyruvate kinase	9	BHLJDMHH_01051	NPOCEBJK_00678	KOHBONEN_00411	OJLDIIAO_01075	IMKCCEHM_00552	LCHFHOPM_01292	MKNBIJCM_00550	JFFOGJED_01023	BMOJNIBD_01092
gatD		Lipid II isoglutaminyl synthase (glutamine-hydrolyzing) subunit GatD	9	BHLJDMHH_00656	NPOCEBJK_01107	KOHBONEN_00921	OJLDIIAO_00476	IMKCCEHM_00126	LCHFHOPM_00815	MKNBIJCM_00125	JFFOGJED_01434	BMOJNIBD_01554
group_1784		hypothetical protein	9	BHLJDMHH_01519	NPOCEBJK_01251	KOHBONEN_00321	OJLDIIAO_00429	IMKCCEHM_01567	LCHFHOPM_01442	MKNBIJCM_01569	JFFOGJED_00021	BMOJNIBD_00021
group_1785		hypothetical protein	9	BHLJDMHH_01303	NPOCEBJK_01367	KOHBONEN_00096	OJLDIIAO_00058	IMKCCEHM_01448	LCHFHOPM_01364	MKNBIJCM_01449	JFFOGJED_00136	BMOJNIBD_00136
glyA		Serine hydroxymethyltransferase	9	BHLJDMHH_00665	NPOCEBJK_01101	KOHBONEN_00913	OJLDIIAO_00128	IMKCCEHM_00132	LCHFHOPM_00821	MKNBIJCM_00131	JFFOGJED_01428	BMOJNIBD_01548
btuD_5		Vitamin B12 import ATP-binding protein BtuD	9	BHLJDMHH_01156	NPOCEBJK_00569	KOHBONEN_00518	OJLDIIAO_00666	IMKCCEHM_00662	LCHFHOPM_01185	MKNBIJCM_00660	JFFOGJED_00914	BMOJNIBD_00983
glmM		Phosphoglucosamine mutase	9	BHLJDMHH_01392	NPOCEBJK_01537	KOHBONEN_00303	OJLDIIAO_00881	IMKCCEHM_01279	LCHFHOPM_00590	MKNBIJCM_01280	JFFOGJED_00304	BMOJNIBD_00304
ltaS1_1		Lipoteichoic acid synthase 1	9	BHLJDMHH_00528	NPOCEBJK_01237	KOHBONEN_00007	OJLDIIAO_00627	IMKCCEHM_01581	LCHFHOPM_00685	MKNBIJCM_01583	JFFOGJED_00007	BMOJNIBD_00007
group_1790		hypothetical protein	9	BHLJDMHH_00593	NPOCEBJK_01172	KOHBONEN_00987	OJLDIIAO_00159	IMKCCEHM_00062	LCHFHOPM_00751	MKNBIJCM_00061	JFFOGJED_01499	BMOJNIBD_01618
misCA		Membrane protein insertase MisCA	9	BHLJDMHH_00537	NPOCEBJK_01228	KOHBONEN_01042	OJLDIIAO_00567	IMKCCEHM_00006	LCHFHOPM_00694	MKNBIJCM_00006	JFFOGJED_01556	BMOJNIBD_01675
group_1792		hypothetical protein	9	BHLJDMHH_01111	NPOCEBJK_00618	KOHBONEN_00471	OJLDIIAO_01385	IMKCCEHM_00613	LCHFHOPM_01232	MKNBIJCM_00610	JFFOGJED_00963	BMOJNIBD_01032
mdtD		Multidrug resistance protein Stp	9	BHLJDMHH_00618	NPOCEBJK_01149	KOHBONEN_00962	OJLDIIAO_00184	IMKCCEHM_00085	LCHFHOPM_00774	MKNBIJCM_00084	JFFOGJED_01476	BMOJNIBD_01595
mfd		Transcription-repair-coupling factor	9	BHLJDMHH_01492	NPOCEBJK_01281	KOHBONEN_00348	OJLDIIAO_00232	IMKCCEHM_01536	LCHFHOPM_01470	MKNBIJCM_01538	JFFOGJED_00049	BMOJNIBD_00049
proC_2		Pyrroline-5-carboxylate reductase	9	BHLJDMHH_01041	NPOCEBJK_00688	KOHBONEN_00401	OJLDIIAO_01040	IMKCCEHM_00542	LCHFHOPM_01302	MKNBIJCM_00540	JFFOGJED_01033	BMOJNIBD_01102
engB		putative GTP-binding protein EngB	9	BHLJDMHH_01531	NPOCEBJK_00464	KOHBONEN_00556	OJLDIIAO_00859	IMKCCEHM_00701	LCHFHOPM_01566	MKNBIJCM_00701	JFFOGJED_00874	BMOJNIBD_00943
fabF		3-oxoacyl-[acyl-carrier-protein] synthase 2	9	BHLJDMHH_01124	NPOCEBJK_00605	KOHBONEN_00484	OJLDIIAO_00720	IMKCCEHM_00626	LCHFHOPM_01219	MKNBIJCM_00624	JFFOGJED_00950	BMOJNIBD_01019
soj		Sporulation initiation inhibitor protein Soj	9	BHLJDMHH_00603	NPOCEBJK_01162	KOHBONEN_00977	OJLDIIAO_00169	IMKCCEHM_00072	LCHFHOPM_00761	MKNBIJCM_00071	JFFOGJED_01489	BMOJNIBD_01608
metG		Methionine--tRNA ligase	9	BHLJDMHH_01524	NPOCEBJK_01246	KOHBONEN_00315	OJLDIIAO_00423	IMKCCEHM_01572	LCHFHOPM_01437	MKNBIJCM_01574	JFFOGJED_00016	BMOJNIBD_00016
group_18		hypothetical protein	9	BHLJDMHH_01113	NPOCEBJK_00616	KOHBONEN_00473	OJLDIIAO_01387	IMKCCEHM_00615	LCHFHOPM_01230	MKNBIJCM_00612	JFFOGJED_00961	BMOJNIBD_01030
cobB		NAD-dependent protein deacetylase	9	BHLJDMHH_00565	NPOCEBJK_01200	KOHBONEN_01015	OJLDIIAO_00698	IMKCCEHM_00034	LCHFHOPM_00722	MKNBIJCM_00033	JFFOGJED_01528	BMOJNIBD_01647
gntT_2		High-affinity gluconate transporter	9	BHLJDMHH_00778	NPOCEBJK_00982	KOHBONEN_00792	OJLDIIAO_00258	IMKCCEHM_00254	LCHFHOPM_00944	MKNBIJCM_00253	JFFOGJED_01305	BMOJNIBD_01425
nrdE2		Ribonucleoside-diphosphate reductase subunit alpha 2	9	BHLJDMHH_01027	NPOCEBJK_00702	KOHBONEN_00387	OJLDIIAO_00681	IMKCCEHM_00528	LCHFHOPM_01316	MKNBIJCM_00526	JFFOGJED_01047	BMOJNIBD_01116
group_1802		hypothetical protein	9	BHLJDMHH_00607	NPOCEBJK_01158	KOHBONEN_00973	OJLDIIAO_00173	IMKCCEHM_00076	LCHFHOPM_00765	MKNBIJCM_00075	JFFOGJED_01485	BMOJNIBD_01604
brpA		Biofilm regulatory protein A	9	BHLJDMHH_01513	NPOCEBJK_01257	KOHBONEN_00327	OJLDIIAO_01382	IMKCCEHM_01561	LCHFHOPM_01448	MKNBIJCM_01563	JFFOGJED_00027	BMOJNIBD_00027
truA		tRNA pseudouridine synthase A	9	BHLJDMHH_00768	NPOCEBJK_01000	KOHBONEN_00812	OJLDIIAO_00054	IMKCCEHM_00233	LCHFHOPM_00923	MKNBIJCM_00232	JFFOGJED_01326	BMOJNIBD_01446
IMPDH		Inosine-5'-monophosphate dehydrogenase	9	BHLJDMHH_01228	NPOCEBJK_00495	KOHBONEN_00526	OJLDIIAO_01357	IMKCCEHM_00670	LCHFHOPM_01177	MKNBIJCM_00668	JFFOGJED_00906	BMOJNIBD_00975
mltG		Endolytic murein transglycosylase	9	BHLJDMHH_00830	NPOCEBJK_00930	KOHBONEN_00734	OJLDIIAO_00304	IMKCCEHM_00306	LCHFHOPM_01136	MKNBIJCM_00305	JFFOGJED_01254	BMOJNIBD_01371
priA		primosomal protein N'	9	BHLJDMHH_01081	NPOCEBJK_00648	KOHBONEN_00441	OJLDIIAO_00321	IMKCCEHM_00583	LCHFHOPM_01262	MKNBIJCM_00580	JFFOGJED_00993	BMOJNIBD_01062
ddl		D-alanine--D-alanine ligase	9	BHLJDMHH_00974	NPOCEBJK_00766	KOHBONEN_00591	OJLDIIAO_00265	IMKCCEHM_00464	LCHFHOPM_00992	MKNBIJCM_00462	JFFOGJED_01111	BMOJNIBD_01180
cycA_2		D-serine/D-alanine/glycine transporter	9	BHLJDMHH_00576	NPOCEBJK_01189	KOHBONEN_01004	OJLDIIAO_00748	IMKCCEHM_00045	LCHFHOPM_00733	MKNBIJCM_00044	JFFOGJED_01517	BMOJNIBD_01636
fadB2		3-hydroxybutyryl-CoA dehydrogenase	9	BHLJDMHH_00566	NPOCEBJK_01199	KOHBONEN_01014	OJLDIIAO_01050	IMKCCEHM_00035	LCHFHOPM_00723	MKNBIJCM_00034	JFFOGJED_01527	BMOJNIBD_01646
pyrF		Orotidine 5'-phosphate decarboxylase	9	BHLJDMHH_01386	NPOCEBJK_01543	KOHBONEN_00309	OJLDIIAO_00618	IMKCCEHM_01273	LCHFHOPM_00584	MKNBIJCM_01274	JFFOGJED_00310	BMOJNIBD_00310
ffh		Signal recognition particle protein	9	BHLJDMHH_01099	NPOCEBJK_00630	KOHBONEN_00459	OJLDIIAO_00339	IMKCCEHM_00601	LCHFHOPM_01244	MKNBIJCM_00598	JFFOGJED_00975	BMOJNIBD_01044
group_1812		hypothetical protein	9	BHLJDMHH_01465	NPOCEBJK_01462	KOHBONEN_00181	OJLDIIAO_00780	IMKCCEHM_01354	LCHFHOPM_00664	MKNBIJCM_01355	JFFOGJED_00230	BMOJNIBD_00230
rihC		Non-specific ribonucleoside hydrolase RihC	9	BHLJDMHH_00646	NPOCEBJK_01117	KOHBONEN_00931	OJLDIIAO_00465	IMKCCEHM_00116	LCHFHOPM_00805	MKNBIJCM_00115	JFFOGJED_01444	BMOJNIBD_01564
group_1814		hypothetical protein	9	BHLJDMHH_00799	NPOCEBJK_00961	KOHBONEN_00766	OJLDIIAO_00195	IMKCCEHM_00275	LCHFHOPM_01168	MKNBIJCM_00274	JFFOGJED_01285	BMOJNIBD_01402
opuCB		Carnitine transport permease protein OpuCB	9	BHLJDMHH_00649	NPOCEBJK_01114	KOHBONEN_00928	OJLDIIAO_00469	IMKCCEHM_00119	LCHFHOPM_00808	MKNBIJCM_00118	JFFOGJED_01441	BMOJNIBD_01561
nagB		Glucosamine-6-phosphate deaminase	9	BHLJDMHH_00988	NPOCEBJK_00752	KOHBONEN_00577	OJLDIIAO_00281	IMKCCEHM_00478	LCHFHOPM_00978	MKNBIJCM_00476	JFFOGJED_01097	BMOJNIBD_01166
mraY		Phospho-N-acetylmuramoyl-pentapeptide-transferase	9	BHLJDMHH_01059	NPOCEBJK_00670	KOHBONEN_00419	OJLDIIAO_00443	IMKCCEHM_00560	LCHFHOPM_01284	MKNBIJCM_00558	JFFOGJED_01015	BMOJNIBD_01084
atpA		ATP synthase subunit alpha	9	BHLJDMHH_00673	NPOCEBJK_01093	KOHBONEN_00905	OJLDIIAO_00136	IMKCCEHM_00140	LCHFHOPM_00829	MKNBIJCM_00139	JFFOGJED_01420	BMOJNIBD_01540
accC		Biotin carboxylase	9	BHLJDMHH_01127	NPOCEBJK_00602	KOHBONEN_00487	OJLDIIAO_00723	IMKCCEHM_00629	LCHFHOPM_01216	MKNBIJCM_00627	JFFOGJED_00947	BMOJNIBD_01016
ybaK		Cys-tRNA(Pro)/Cys-tRNA(Cys) deacylase YbaK	9	BHLJDMHH_00629	NPOCEBJK_01138	KOHBONEN_00951	OJLDIIAO_00201	IMKCCEHM_00096	LCHFHOPM_00785	MKNBIJCM_00095	JFFOGJED_01465	BMOJNIBD_01584
ychF		Ribosome-binding ATPase YchF	9	BHLJDMHH_00606	NPOCEBJK_01159	KOHBONEN_00974	OJLDIIAO_00172	IMKCCEHM_00075	LCHFHOPM_00764	MKNBIJCM_00074	JFFOGJED_01486	BMOJNIBD_01605
garB_2		Glutathione amide reductase	9	BHLJDMHH_00922	NPOCEBJK_00820	KOHBONEN_00644	OJLDIIAO_00827	IMKCCEHM_00410	LCHFHOPM_01045	MKNBIJCM_00408	JFFOGJED_01164	BMOJNIBD_01280
pstS1_1		Phosphate-binding protein PstS 1	9	BHLJDMHH_00950	NPOCEBJK_00790	KOHBONEN_00615	OJLDIIAO_00553	IMKCCEHM_00440	LCHFHOPM_01016	MKNBIJCM_00438	JFFOGJED_01135	BMOJNIBD_01204
rplD		50S ribosomal protein L4	9	BHLJDMHH_00717	NPOCEBJK_01051	KOHBONEN_00863	OJLDIIAO_00003	IMKCCEHM_00182	LCHFHOPM_00872	MKNBIJCM_00181	JFFOGJED_01377	BMOJNIBD_01497
clpP		ATP-dependent Clp protease proteolytic subunit	9	BHLJDMHH_00786	NPOCEBJK_00973	KOHBONEN_00784	OJLDIIAO_00984	IMKCCEHM_00263	LCHFHOPM_00953	MKNBIJCM_00262	JFFOGJED_01296	BMOJNIBD_01414
secY_2		Protein translocase subunit SecY	9	BHLJDMHH_00789	NPOCEBJK_00970	KOHBONEN_00781	OJLDIIAO_00760	IMKCCEHM_00266	LCHFHOPM_00956	MKNBIJCM_00265	JFFOGJED_01294	BMOJNIBD_01411
rplI		50S ribosomal protein L9	9	BHLJDMHH_01268	NPOCEBJK_01402	KOHBONEN_00131	OJLDIIAO_00093	IMKCCEHM_01413	LCHFHOPM_01399	MKNBIJCM_01414	JFFOGJED_00171	BMOJNIBD_00171
mtnN		5'-methylthioadenosine/S-adenosylhomocysteine nucleosidase	9	BHLJDMHH_01023	NPOCEBJK_00706	KOHBONEN_00383	OJLDIIAO_00677	IMKCCEHM_00524	LCHFHOPM_01320	MKNBIJCM_00522	JFFOGJED_01051	BMOJNIBD_01120
rlmCD		23S rRNA (uracil-C(5))-methyltransferase RlmCD	9	BHLJDMHH_00564	NPOCEBJK_01201	KOHBONEN_01016	OJLDIIAO_00697	IMKCCEHM_00033	LCHFHOPM_00721	MKNBIJCM_00032	JFFOGJED_01529	BMOJNIBD_01648
yrrK		Putative pre-16S rRNA nuclease	9	BHLJDMHH_01546	NPOCEBJK_00479	KOHBONEN_00540	OJLDIIAO_00368	IMKCCEHM_00686	LCHFHOPM_01551	MKNBIJCM_00685	JFFOGJED_00889	BMOJNIBD_00958
group_183		hypothetical protein	9	BHLJDMHH_00630	NPOCEBJK_01137	KOHBONEN_00950	OJLDIIAO_00202	IMKCCEHM_00097	LCHFHOPM_00786	MKNBIJCM_00096	JFFOGJED_01464	BMOJNIBD_01583
group_1830		hypothetical protein	9	BHLJDMHH_00579	NPOCEBJK_01186	KOHBONEN_01001	OJLDIIAO_00751	IMKCCEHM_00048	LCHFHOPM_00736	MKNBIJCM_00047	JFFOGJED_01514	BMOJNIBD_01633
xseA		Exodeoxyribonuclease 7 large subunit	9	BHLJDMHH_00992	NPOCEBJK_00748	KOHBONEN_00573	OJLDIIAO_00285	IMKCCEHM_00482	LCHFHOPM_00974	MKNBIJCM_00480	JFFOGJED_01093	BMOJNIBD_01162
glyQ		Glycine--tRNA ligase alpha subunit	9	BHLJDMHH_01149	NPOCEBJK_00576	KOHBONEN_00511	OJLDIIAO_00659	IMKCCEHM_00655	LCHFHOPM_01192	MKNBIJCM_00653	JFFOGJED_00921	BMOJNIBD_00990
group_1833		hypothetical protein	9	BHLJDMHH_01478	NPOCEBJK_01453	KOHBONEN_00172	OJLDIIAO_01098	IMKCCEHM_01363	LCHFHOPM_00673	MKNBIJCM_01364	JFFOGJED_00221	BMOJNIBD_00221
ruvB		Holliday junction ATP-dependent DNA helicase RuvB	9	BHLJDMHH_01230	NPOCEBJK_00493	KOHBONEN_00528	OJLDIIAO_01359	IMKCCEHM_00672	LCHFHOPM_01175	MKNBIJCM_00670	JFFOGJED_00904	BMOJNIBD_00973
coaBC		Coenzyme A biosynthesis bifunctional protein CoaBC	9	BHLJDMHH_01135	NPOCEBJK_00590	KOHBONEN_00497	OJLDIIAO_00909	IMKCCEHM_00641	LCHFHOPM_01206	MKNBIJCM_00639	JFFOGJED_00935	BMOJNIBD_01004
oppD_2		Oligopeptide transport ATP-binding protein OppD	9	BHLJDMHH_01271	NPOCEBJK_01399	KOHBONEN_00128	OJLDIIAO_00090	IMKCCEHM_01416	LCHFHOPM_01396	MKNBIJCM_01417	JFFOGJED_00168	BMOJNIBD_00168
znuC		Zinc import ATP-binding protein ZnuC	9	BHLJDMHH_00626	NPOCEBJK_01141	KOHBONEN_00954	OJLDIIAO_00192	IMKCCEHM_00093	LCHFHOPM_00782	MKNBIJCM_00092	JFFOGJED_01468	BMOJNIBD_01587
ldhA		D-lactate dehydrogenase	9	BHLJDMHH_00798	NPOCEBJK_00962	KOHBONEN_00767	OJLDIIAO_00196	IMKCCEHM_00274	LCHFHOPM_01169	MKNBIJCM_00273	JFFOGJED_01286	BMOJNIBD_01403
cshB		DEAD-box ATP-dependent RNA helicase CshB	9	BHLJDMHH_01549	NPOCEBJK_00482	KOHBONEN_00537	OJLDIIAO_00365	IMKCCEHM_00683	LCHFHOPM_01547	MKNBIJCM_00681	JFFOGJED_00893	BMOJNIBD_00962
group_184		putative ABC transporter ATP-binding protein	9	BHLJDMHH_00641	NPOCEBJK_01124	KOHBONEN_00937	OJLDIIAO_00215	IMKCCEHM_00110	LCHFHOPM_00799	MKNBIJCM_00109	JFFOGJED_01451	BMOJNIBD_01570
thrS		Threonine--tRNA ligase	9	BHLJDMHH_00987	NPOCEBJK_00753	KOHBONEN_00578	OJLDIIAO_00280	IMKCCEHM_00477	LCHFHOPM_00979	MKNBIJCM_00475	JFFOGJED_01098	BMOJNIBD_01167
group_1841		Deoxyguanosine kinase	9	BHLJDMHH_01107	NPOCEBJK_00622	KOHBONEN_00467	OJLDIIAO_01316	IMKCCEHM_00609	LCHFHOPM_01236	MKNBIJCM_00606	JFFOGJED_00967	BMOJNIBD_01036
rsgA		Small ribosomal subunit biogenesis GTPase RsgA	9	BHLJDMHH_01086	NPOCEBJK_00643	KOHBONEN_00446	OJLDIIAO_00326	IMKCCEHM_00588	LCHFHOPM_01257	MKNBIJCM_00585	JFFOGJED_00988	BMOJNIBD_01057
dnaA		Chromosomal replication initiator protein DnaA	9	BHLJDMHH_00534	NPOCEBJK_01231	KOHBONEN_00001	OJLDIIAO_00564	IMKCCEHM_00003	LCHFHOPM_00691	MKNBIJCM_00003	JFFOGJED_00001	BMOJNIBD_00001
rpe		Ribulose-phosphate 3-epimerase	9	BHLJDMHH_01087	NPOCEBJK_00642	KOHBONEN_00447	OJLDIIAO_00327	IMKCCEHM_00589	LCHFHOPM_01256	MKNBIJCM_00586	JFFOGJED_00987	BMOJNIBD_01056
kimA		Potassium transporter KimA	9	BHLJDMHH_00972	NPOCEBJK_00768	KOHBONEN_00593	OJLDIIAO_00263	IMKCCEHM_00462	LCHFHOPM_00994	MKNBIJCM_00460	JFFOGJED_01113	BMOJNIBD_01182
bdhA		NADH-dependent butanol dehydrogenase A	9	BHLJDMHH_00689	NPOCEBJK_01079	KOHBONEN_00890	OJLDIIAO_00151	IMKCCEHM_00154	LCHFHOPM_00844	MKNBIJCM_00153	JFFOGJED_01405	BMOJNIBD_01525
rsmB		Ribosomal RNA small subunit methyltransferase B	9	BHLJDMHH_01083	NPOCEBJK_00646	KOHBONEN_00443	OJLDIIAO_00323	IMKCCEHM_00585	LCHFHOPM_01260	MKNBIJCM_00582	JFFOGJED_00991	BMOJNIBD_01060
tagG_2		Teichoic acid translocation permease protein TagG	9	BHLJDMHH_01254	NPOCEBJK_01416	KOHBONEN_00145	OJLDIIAO_00107	IMKCCEHM_01399	LCHFHOPM_01413	MKNBIJCM_01400	JFFOGJED_00185	BMOJNIBD_00185
group_1849		hypothetical protein	9	BHLJDMHH_01098	NPOCEBJK_00631	KOHBONEN_00458	OJLDIIAO_00338	IMKCCEHM_00600	LCHFHOPM_01245	MKNBIJCM_00597	JFFOGJED_00976	BMOJNIBD_01045
sasA_2		Adaptive-response sensory-kinase SasA	9	BHLJDMHH_00609	NPOCEBJK_01156	KOHBONEN_00971	OJLDIIAO_00175	IMKCCEHM_00078	LCHFHOPM_00767	MKNBIJCM_00077	JFFOGJED_01483	BMOJNIBD_01602
guaA		GMP synthase [glutamine-hydrolyzing]	9	BHLJDMHH_00560	NPOCEBJK_01205	KOHBONEN_01020	OJLDIIAO_00693	IMKCCEHM_00029	LCHFHOPM_00717	MKNBIJCM_00028	JFFOGJED_01533	BMOJNIBD_01652
cycA_1		D-serine/D-alanine/glycine transporter	9	BHLJDMHH_00545	NPOCEBJK_01220	KOHBONEN_01034	OJLDIIAO_00576	IMKCCEHM_00014	LCHFHOPM_00702	MKNBIJCM_00014	JFFOGJED_01548	BMOJNIBD_01667
purR_2		Pur operon repressor	9	BHLJDMHH_01316	NPOCEBJK_01356	KOHBONEN_00085	OJLDIIAO_01342	IMKCCEHM_01459	LCHFHOPM_01353	MKNBIJCM_01460	JFFOGJED_00125	BMOJNIBD_00125
gyrB		DNA gyrase subunit B	9	BHLJDMHH_00530	NPOCEBJK_01235	KOHBONEN_00005	OJLDIIAO_00625	IMKCCEHM_01583	LCHFHOPM_00687	MKNBIJCM_01585	JFFOGJED_00005	BMOJNIBD_00005
group_1855		putative protein	9	BHLJDMHH_01091	NPOCEBJK_00638	KOHBONEN_00451	OJLDIIAO_00331	IMKCCEHM_00593	LCHFHOPM_01252	MKNBIJCM_00590	JFFOGJED_00983	BMOJNIBD_01052
darA		Cyclic di-AMP receptor A	9	BHLJDMHH_00704	NPOCEBJK_01064	KOHBONEN_00876	OJLDIIAO_00388	IMKCCEHM_00169	LCHFHOPM_00859	MKNBIJCM_00168	JFFOGJED_01390	BMOJNIBD_01510
group_1857		Putative gluconeogenesis factor	9	BHLJDMHH_00784	NPOCEBJK_00975	KOHBONEN_00786	OJLDIIAO_00982	IMKCCEHM_00261	LCHFHOPM_00951	MKNBIJCM_00260	JFFOGJED_01298	BMOJNIBD_01416
obg		GTPase Obg	9	BHLJDMHH_01160	NPOCEBJK_00565	KOHBONEN_00522	OJLDIIAO_01413	IMKCCEHM_00666	LCHFHOPM_01181	MKNBIJCM_00664	JFFOGJED_00910	BMOJNIBD_00979
serS		Serine--tRNA ligase	9	BHLJDMHH_00679	NPOCEBJK_01088	KOHBONEN_00899	OJLDIIAO_00142	IMKCCEHM_00145	LCHFHOPM_00835	MKNBIJCM_00144	JFFOGJED_01414	BMOJNIBD_01534
nupG		Purine nucleoside transport protein NupG	9	BHLJDMHH_00647	NPOCEBJK_01116	KOHBONEN_00930	OJLDIIAO_00467	IMKCCEHM_00117	LCHFHOPM_00806	MKNBIJCM_00116	JFFOGJED_01443	BMOJNIBD_01563
pyrC		Dihydroorotase	9	BHLJDMHH_01389	NPOCEBJK_01540	KOHBONEN_00306	OJLDIIAO_00615	IMKCCEHM_01276	LCHFHOPM_00587	MKNBIJCM_01277	JFFOGJED_00307	BMOJNIBD_00307
addB		ATP-dependent helicase/deoxyribonuclease subunit B	9	BHLJDMHH_01328	NPOCEBJK_01345	KOHBONEN_00072	OJLDIIAO_00346	IMKCCEHM_01470	LCHFHOPM_01342	MKNBIJCM_01471	JFFOGJED_00114	BMOJNIBD_00114
prfA		Peptide chain release factor 1	9	BHLJDMHH_00662	NPOCEBJK_01104	KOHBONEN_00916	OJLDIIAO_00125	IMKCCEHM_00129	LCHFHOPM_00818	MKNBIJCM_00128	JFFOGJED_01431	BMOJNIBD_01551
gdpP		Cyclic-di-AMP phosphodiesterase GdpP	9	BHLJDMHH_01269	NPOCEBJK_01401	KOHBONEN_00130	OJLDIIAO_00092	IMKCCEHM_01414	LCHFHOPM_01398	MKNBIJCM_01415	JFFOGJED_00170	BMOJNIBD_00170
tdk		Thymidine kinase	9	BHLJDMHH_00661	NPOCEBJK_01105	KOHBONEN_00917	OJLDIIAO_00124	IMKCCEHM_00128	LCHFHOPM_00817	MKNBIJCM_00127	JFFOGJED_01432	BMOJNIBD_01552
ecfT_2		Energy-coupling factor transporter transmembrane protein EcfT	9	BHLJDMHH_00767	NPOCEBJK_01001	KOHBONEN_00813	OJLDIIAO_00053	IMKCCEHM_00232	LCHFHOPM_00922	MKNBIJCM_00231	JFFOGJED_01327	BMOJNIBD_01447
artM_1		Arginine transport ATP-binding protein ArtM	9	BHLJDMHH_01044	NPOCEBJK_00685	KOHBONEN_00404	OJLDIIAO_01043	IMKCCEHM_00545	LCHFHOPM_01299	MKNBIJCM_00543	JFFOGJED_01030	BMOJNIBD_01099
mbl		Cell shape-determining protein Mbl	9	BHLJDMHH_01250	NPOCEBJK_01420	KOHBONEN_00149	OJLDIIAO_00111	IMKCCEHM_01395	LCHFHOPM_01417	MKNBIJCM_01396	JFFOGJED_00189	BMOJNIBD_00189
group_1868		hypothetical protein	9	BHLJDMHH_01042	NPOCEBJK_00687	KOHBONEN_00402	OJLDIIAO_01041	IMKCCEHM_00543	LCHFHOPM_01301	MKNBIJCM_00541	JFFOGJED_01032	BMOJNIBD_01101
gppA		Guanosine-5'-triphosphate,3'-diphosphate pyrophosphatase	9	BHLJDMHH_01289	NPOCEBJK_01381	KOHBONEN_00110	OJLDIIAO_00072	IMKCCEHM_01434	LCHFHOPM_01378	MKNBIJCM_01435	JFFOGJED_00150	BMOJNIBD_00150
trmD		tRNA (guanine-N(1)-)-methyltransferase	9	BHLJDMHH_01102	NPOCEBJK_00627	KOHBONEN_00462	OJLDIIAO_00342	IMKCCEHM_00604	LCHFHOPM_01241	MKNBIJCM_00601	JFFOGJED_00972	BMOJNIBD_01041
adhE		Aldehyde-alcohol dehydrogenase	9	BHLJDMHH_00637	NPOCEBJK_01130	KOHBONEN_00943	OJLDIIAO_00209	IMKCCEHM_00104	LCHFHOPM_00793	MKNBIJCM_00103	JFFOGJED_01457	BMOJNIBD_01576
fpuB		Petrobactin import system permease protein FpuB	9	BHLJDMHH_00540	NPOCEBJK_01225	KOHBONEN_01039	OJLDIIAO_00570	IMKCCEHM_00009	LCHFHOPM_00697	MKNBIJCM_00009	JFFOGJED_01553	BMOJNIBD_01672
opuCA		Carnitine transport ATP-binding protein OpuCA	9	BHLJDMHH_00648	NPOCEBJK_01115	KOHBONEN_00929	OJLDIIAO_00468	IMKCCEHM_00118	LCHFHOPM_00807	MKNBIJCM_00117	JFFOGJED_01442	BMOJNIBD_01562
hprK		HPr kinase/phosphorylase	9	BHLJDMHH_01415	NPOCEBJK_01514	KOHBONEN_00280	OJLDIIAO_00524	IMKCCEHM_01302	LCHFHOPM_00613	MKNBIJCM_01303	JFFOGJED_00281	BMOJNIBD_00281
murJ_2		lipid II flippase MurJ	9	BHLJDMHH_01342	NPOCEBJK_01334	KOHBONEN_00057	OJLDIIAO_01253	IMKCCEHM_01481	LCHFHOPM_01522	MKNBIJCM_01483	JFFOGJED_00102	BMOJNIBD_00102
secA_1		Protein translocase subunit SecA	9	BHLJDMHH_00818	NPOCEBJK_00943	KOHBONEN_00747	OJLDIIAO_00648	IMKCCEHM_00293	LCHFHOPM_01150	MKNBIJCM_00292	JFFOGJED_01267	BMOJNIBD_01384
group_1877		hypothetical protein	9	BHLJDMHH_00707	NPOCEBJK_01061	KOHBONEN_00873	OJLDIIAO_00391	IMKCCEHM_00172	LCHFHOPM_00862	MKNBIJCM_00171	JFFOGJED_01387	BMOJNIBD_01507
ileS		Isoleucine--tRNA ligase	9	BHLJDMHH_01069	NPOCEBJK_00660	KOHBONEN_00429	OJLDIIAO_00453	IMKCCEHM_00570	LCHFHOPM_01274	MKNBIJCM_00568	JFFOGJED_01005	BMOJNIBD_01074
ptsI		Phosphoenolpyruvate-protein phosphotransferase	9	BHLJDMHH_01409	NPOCEBJK_01520	KOHBONEN_00286	OJLDIIAO_00530	IMKCCEHM_01296	LCHFHOPM_00607	MKNBIJCM_01297	JFFOGJED_00287	BMOJNIBD_00287
opuCC		Carnitine transport binding protein OpuCC	9	BHLJDMHH_00650	NPOCEBJK_01113	KOHBONEN_00927	OJLDIIAO_00470	IMKCCEHM_00120	LCHFHOPM_00809	MKNBIJCM_00119	JFFOGJED_01440	BMOJNIBD_01560
nagA		N-acetylglucosamine-6-phosphate deacetylase	9	BHLJDMHH_01245	NPOCEBJK_01426	KOHBONEN_00155	OJLDIIAO_00117	IMKCCEHM_01389	LCHFHOPM_01423	MKNBIJCM_01390	JFFOGJED_00195	BMOJNIBD_00195
mntA		Manganese-binding lipoprotein MntA	9	BHLJDMHH_00762	NPOCEBJK_01006	KOHBONEN_00818	OJLDIIAO_00048	IMKCCEHM_00227	LCHFHOPM_00917	MKNBIJCM_00226	JFFOGJED_01332	BMOJNIBD_01452
act		Methanol dehydrogenase activator	9	BHLJDMHH_01021	NPOCEBJK_00708	KOHBONEN_00381	OJLDIIAO_00675	IMKCCEHM_00522	LCHFHOPM_01322	MKNBIJCM_00520	JFFOGJED_01053	BMOJNIBD_01122
prfB		Peptide chain release factor 2	9	BHLJDMHH_00819	NPOCEBJK_00942	KOHBONEN_00746	OJLDIIAO_00649	IMKCCEHM_00294	LCHFHOPM_01149	MKNBIJCM_00293	JFFOGJED_01266	BMOJNIBD_01383
pgi		Glucose-6-phosphate isomerase	9	BHLJDMHH_01434	NPOCEBJK_01495	KOHBONEN_00236	OJLDIIAO_00411	IMKCCEHM_01321	LCHFHOPM_00632	MKNBIJCM_01322	JFFOGJED_00262	BMOJNIBD_00262
uvrA_2		UvrABC system protein A	9	BHLJDMHH_00781	NPOCEBJK_00978	KOHBONEN_00789	OJLDIIAO_00979	IMKCCEHM_00258	LCHFHOPM_00948	MKNBIJCM_00257	JFFOGJED_01301	BMOJNIBD_01419
tlyA		Hemolysin A	9	BHLJDMHH_00995	NPOCEBJK_00745	KOHBONEN_00570	OJLDIIAO_00288	IMKCCEHM_00485	LCHFHOPM_00971	MKNBIJCM_00483	JFFOGJED_01090	BMOJNIBD_01159
fabH		3-oxoacyl-[acyl-carrier-protein] synthase 3	9	BHLJDMHH_01119	NPOCEBJK_00610	KOHBONEN_00479	OJLDIIAO_00715	IMKCCEHM_00621	LCHFHOPM_01224	MKNBIJCM_00619	JFFOGJED_00955	BMOJNIBD_01024
pncB2		Nicotinate phosphoribosyltransferase pncB2	9	BHLJDMHH_00746	NPOCEBJK_01022	KOHBONEN_00834	OJLDIIAO_00032	IMKCCEHM_00211	LCHFHOPM_00901	MKNBIJCM_00210	JFFOGJED_01348	BMOJNIBD_01468
group_189		hypothetical protein	9	BHLJDMHH_00711	NPOCEBJK_01057	KOHBONEN_00869	OJLDIIAO_00395	IMKCCEHM_00176	LCHFHOPM_00866	MKNBIJCM_00175	JFFOGJED_01383	BMOJNIBD_01503
atpH_2		ATP synthase subunit delta	9	BHLJDMHH_00672	NPOCEBJK_01094	KOHBONEN_00906	OJLDIIAO_00135	IMKCCEHM_00139	LCHFHOPM_00828	MKNBIJCM_00138	JFFOGJED_01421	BMOJNIBD_01541
zwf		Glucose-6-phosphate 1-dehydrogenase	9	BHLJDMHH_01318	NPOCEBJK_01354	KOHBONEN_00083	OJLDIIAO_00356	IMKCCEHM_01461	LCHFHOPM_01351	MKNBIJCM_01462	JFFOGJED_00123	BMOJNIBD_00123
aspS		Aspartate--tRNA ligase	9	BHLJDMHH_01140	NPOCEBJK_00585	KOHBONEN_00502	OJLDIIAO_00914	IMKCCEHM_00646	LCHFHOPM_01201	MKNBIJCM_00644	JFFOGJED_00930	BMOJNIBD_00999
rpoC		DNA-directed RNA polymerase subunit beta'	9	BHLJDMHH_00688	NPOCEBJK_01080	KOHBONEN_00891	OJLDIIAO_00150	IMKCCEHM_00153	LCHFHOPM_00843	MKNBIJCM_00152	JFFOGJED_01406	BMOJNIBD_01526
yigZ		IMPACT family member YigZ	9	BHLJDMHH_01225	NPOCEBJK_00498	KOHBONEN_00523	OJLDIIAO_01496	IMKCCEHM_00667	LCHFHOPM_01180	MKNBIJCM_00665	JFFOGJED_00909	BMOJNIBD_00978
group_1895		hypothetical protein	9	BHLJDMHH_01029	NPOCEBJK_00700	KOHBONEN_00389	OJLDIIAO_00683	IMKCCEHM_00530	LCHFHOPM_01314	MKNBIJCM_00528	JFFOGJED_01045	BMOJNIBD_01114
group_1896		Putative zinc metalloprotease	9	BHLJDMHH_01234	NPOCEBJK_01438	KOHBONEN_00166	OJLDIIAO_00245	IMKCCEHM_01378	LCHFHOPM_01434	MKNBIJCM_01379	JFFOGJED_00206	BMOJNIBD_00206
alsS		Acetolactate synthase	9	BHLJDMHH_00808	NPOCEBJK_00952	KOHBONEN_00757	OJLDIIAO_00707	IMKCCEHM_00284	LCHFHOPM_01159	MKNBIJCM_00283	JFFOGJED_01276	BMOJNIBD_01393
proC_3		Pyrroline-5-carboxylate reductase	9	BHLJDMHH_01247	NPOCEBJK_01423	KOHBONEN_00152	OJLDIIAO_00114	IMKCCEHM_01392	LCHFHOPM_01420	MKNBIJCM_01393	JFFOGJED_00192	BMOJNIBD_00192
gpmA_3		2,3-bisphosphoglycerate-dependent phosphoglycerate mutase	9	BHLJDMHH_01259	NPOCEBJK_01411	KOHBONEN_00140	OJLDIIAO_00102	IMKCCEHM_01404	LCHFHOPM_01408	MKNBIJCM_01405	JFFOGJED_00180	BMOJNIBD_00180
group_190		hypothetical protein	9	BHLJDMHH_00713	NPOCEBJK_01055	KOHBONEN_00867	OJLDIIAO_00398	IMKCCEHM_00178	LCHFHOPM_00868	MKNBIJCM_00177	JFFOGJED_01381	BMOJNIBD_01501
group_1900		hypothetical protein	9	BHLJDMHH_01281	NPOCEBJK_01389	KOHBONEN_00118	OJLDIIAO_00080	IMKCCEHM_01426	LCHFHOPM_01386	MKNBIJCM_01427	JFFOGJED_00158	BMOJNIBD_00158
yhaP		putative protein YhaP	9	BHLJDMHH_01157	NPOCEBJK_00568	KOHBONEN_00519	OJLDIIAO_00667	IMKCCEHM_00663	LCHFHOPM_01184	MKNBIJCM_00661	JFFOGJED_00913	BMOJNIBD_00982
dnaC		Replicative DNA helicase	9	BHLJDMHH_01267	NPOCEBJK_01403	KOHBONEN_00132	OJLDIIAO_00094	IMKCCEHM_01412	LCHFHOPM_01400	MKNBIJCM_01413	JFFOGJED_00172	BMOJNIBD_00172
rsmI		Ribosomal RNA small subunit methyltransferase I	9	BHLJDMHH_00706	NPOCEBJK_01062	KOHBONEN_00874	OJLDIIAO_00390	IMKCCEHM_00171	LCHFHOPM_00861	MKNBIJCM_00170	JFFOGJED_01388	BMOJNIBD_01508
rnj2		Ribonuclease J 2	9	BHLJDMHH_01537	NPOCEBJK_00470	KOHBONEN_00550	OJLDIIAO_01466	IMKCCEHM_00695	LCHFHOPM_01560	MKNBIJCM_00695	JFFOGJED_00880	BMOJNIBD_00949
ftsA		Cell division protein FtsA	9	BHLJDMHH_01063	NPOCEBJK_00666	KOHBONEN_00423	OJLDIIAO_00447	IMKCCEHM_00564	LCHFHOPM_01280	MKNBIJCM_00562	JFFOGJED_01011	BMOJNIBD_01080
rplA		50S ribosomal protein L1	9	BHLJDMHH_00757	NPOCEBJK_01011	KOHBONEN_00823	OJLDIIAO_00043	IMKCCEHM_00222	LCHFHOPM_00912	MKNBIJCM_00221	JFFOGJED_01337	BMOJNIBD_01457
group_1907		hypothetical protein	9	BHLJDMHH_00855	NPOCEBJK_00902	KOHBONEN_00709	OJLDIIAO_01246	IMKCCEHM_00334	LCHFHOPM_01111	MKNBIJCM_00334	JFFOGJED_01229	BMOJNIBD_01346
ftsH		ATP-dependent zinc metalloprotease FtsH	9	BHLJDMHH_01486	NPOCEBJK_01287	KOHBONEN_00354	OJLDIIAO_00238	IMKCCEHM_01530	LCHFHOPM_01476	MKNBIJCM_01532	JFFOGJED_00055	BMOJNIBD_00055
group_1909		hypothetical protein	9	BHLJDMHH_00587	NPOCEBJK_01178	KOHBONEN_00993	OJLDIIAO_00153	IMKCCEHM_00056	LCHFHOPM_00745	MKNBIJCM_00055	JFFOGJED_01505	BMOJNIBD_01624
cysL		HTH-type transcriptional regulator CysL	9	BHLJDMHH_00775	NPOCEBJK_00985	KOHBONEN_00795	OJLDIIAO_00255	IMKCCEHM_00251	LCHFHOPM_00941	MKNBIJCM_00250	JFFOGJED_01308	BMOJNIBD_01428
oppF_2		Oligopeptide transport ATP-binding protein OppF	9	BHLJDMHH_01270	NPOCEBJK_01400	KOHBONEN_00129	OJLDIIAO_00091	IMKCCEHM_01415	LCHFHOPM_01397	MKNBIJCM_01416	JFFOGJED_00169	BMOJNIBD_00169
yutF		Acid sugar phosphatase	9	BHLJDMHH_00948	NPOCEBJK_00792	KOHBONEN_00617	OJLDIIAO_00551	IMKCCEHM_00438	LCHFHOPM_01018	MKNBIJCM_00436	JFFOGJED_01137	BMOJNIBD_01206
infC		Translation initiation factor IF-3	9	BHLJDMHH_01430	NPOCEBJK_01499	KOHBONEN_00240	OJLDIIAO_00415	IMKCCEHM_01317	LCHFHOPM_00628	MKNBIJCM_01318	JFFOGJED_00266	BMOJNIBD_00266
dppE		Dipeptide-binding protein DppE	9	BHLJDMHH_01274	NPOCEBJK_01396	KOHBONEN_00125	OJLDIIAO_00087	IMKCCEHM_01419	LCHFHOPM_01393	MKNBIJCM_01420	JFFOGJED_00165	BMOJNIBD_00165
rplE		50S ribosomal protein L5	9	BHLJDMHH_00728	NPOCEBJK_01040	KOHBONEN_00852	OJLDIIAO_00014	IMKCCEHM_00193	LCHFHOPM_00883	MKNBIJCM_00192	JFFOGJED_01366	BMOJNIBD_01486
linX		2,5-dichloro-2,5-cyclohexadiene-1,4-diol dehydrogenase LinX	9	BHLJDMHH_01525	NPOCEBJK_00458	KOHBONEN_00562	OJLDIIAO_01427	IMKCCEHM_00707	LCHFHOPM_01572	MKNBIJCM_00707	JFFOGJED_00868	BMOJNIBD_00937
recG		ATP-dependent DNA helicase RecG	9	BHLJDMHH_01092	NPOCEBJK_00637	KOHBONEN_00452	OJLDIIAO_00332	IMKCCEHM_00594	LCHFHOPM_01251	MKNBIJCM_00591	JFFOGJED_00982	BMOJNIBD_01051
murA2		UDP-N-acetylglucosamine 1-carboxyvinyltransferase 2	9	BHLJDMHH_01295	NPOCEBJK_01375	KOHBONEN_00104	OJLDIIAO_00066	IMKCCEHM_01440	LCHFHOPM_01372	MKNBIJCM_01441	JFFOGJED_00144	BMOJNIBD_00144
pstB3_1		Phosphate import ATP-binding protein PstB 3	9	BHLJDMHH_00954	NPOCEBJK_00786	KOHBONEN_00611	OJLDIIAO_00557	IMKCCEHM_00444	LCHFHOPM_01012	MKNBIJCM_00442	JFFOGJED_01131	BMOJNIBD_01200
rplX		50S ribosomal protein L24	9	BHLJDMHH_00727	NPOCEBJK_01041	KOHBONEN_00853	OJLDIIAO_00013	IMKCCEHM_00192	LCHFHOPM_00882	MKNBIJCM_00191	JFFOGJED_01367	BMOJNIBD_01487
group_192		hypothetical protein	9	BHLJDMHH_00777	NPOCEBJK_00983	KOHBONEN_00793	OJLDIIAO_00257	IMKCCEHM_00253	LCHFHOPM_00943	MKNBIJCM_00252	JFFOGJED_01306	BMOJNIBD_01426
atpB		ATP synthase subunit a	9	BHLJDMHH_00669	NPOCEBJK_01097	KOHBONEN_00909	OJLDIIAO_00132	IMKCCEHM_00136	LCHFHOPM_00825	MKNBIJCM_00135	JFFOGJED_01424	BMOJNIBD_01544
phoU		Phosphate-specific transport system accessory protein PhoU	9	BHLJDMHH_00955	NPOCEBJK_00785	KOHBONEN_00610	OJLDIIAO_00558	IMKCCEHM_00445	LCHFHOPM_01011	MKNBIJCM_00443	JFFOGJED_01130	BMOJNIBD_01199
secY_1		Protein translocase subunit SecY	9	BHLJDMHH_00735	NPOCEBJK_01033	KOHBONEN_00845	OJLDIIAO_00021	IMKCCEHM_00200	LCHFHOPM_00890	MKNBIJCM_00199	JFFOGJED_01359	BMOJNIBD_01479
htrA		Serine protease Do-like HtrA	9	BHLJDMHH_01301	NPOCEBJK_01369	KOHBONEN_00098	OJLDIIAO_00060	IMKCCEHM_01446	LCHFHOPM_01366	MKNBIJCM_01447	JFFOGJED_00138	BMOJNIBD_00138
group_1924		hypothetical protein	9	BHLJDMHH_01137	NPOCEBJK_00588	KOHBONEN_00499	OJLDIIAO_00911	IMKCCEHM_00643	LCHFHOPM_01204	MKNBIJCM_00641	JFFOGJED_00933	BMOJNIBD_01002
group_1925		putative protein	9	BHLJDMHH_01090	NPOCEBJK_00639	KOHBONEN_00450	OJLDIIAO_00330	IMKCCEHM_00592	LCHFHOPM_01253	MKNBIJCM_00589	JFFOGJED_00984	BMOJNIBD_01053
trmH		tRNA (guanosine(18)-2'-O)-methyltransferase	9	BHLJDMHH_00764	NPOCEBJK_01004	KOHBONEN_00816	OJLDIIAO_00050	IMKCCEHM_00229	LCHFHOPM_00919	MKNBIJCM_00228	JFFOGJED_01330	BMOJNIBD_01450
yidA		Sugar phosphatase YidA	9	BHLJDMHH_01298	NPOCEBJK_01372	KOHBONEN_00101	OJLDIIAO_00063	IMKCCEHM_01443	LCHFHOPM_01369	MKNBIJCM_01444	JFFOGJED_00141	BMOJNIBD_00141
opuCD		Carnitine transport permease protein OpuCD	9	BHLJDMHH_00651	NPOCEBJK_01112	KOHBONEN_00926	OJLDIIAO_00471	IMKCCEHM_00121	LCHFHOPM_00810	MKNBIJCM_00120	JFFOGJED_01439	BMOJNIBD_01559
prmC		Release factor glutamine methyltransferase	9	BHLJDMHH_00663	NPOCEBJK_01103	KOHBONEN_00915	OJLDIIAO_00126	IMKCCEHM_00130	LCHFHOPM_00819	MKNBIJCM_00129	JFFOGJED_01430	BMOJNIBD_01550
nnr		Bifunctional NAD(P)H-hydrate repair enzyme Nnr	9	BHLJDMHH_00584	NPOCEBJK_01181	KOHBONEN_00996	OJLDIIAO_00756	IMKCCEHM_00053	LCHFHOPM_00742	MKNBIJCM_00052	JFFOGJED_01508	BMOJNIBD_01627
mntB_1		Manganese transport system ATP-binding protein MntB	9	BHLJDMHH_00760	NPOCEBJK_01008	KOHBONEN_00820	OJLDIIAO_00046	IMKCCEHM_00225	LCHFHOPM_00915	MKNBIJCM_00224	JFFOGJED_01334	BMOJNIBD_01454
tpiA		Triosephosphate isomerase	9	BHLJDMHH_01408	NPOCEBJK_01521	KOHBONEN_00287	OJLDIIAO_00531	IMKCCEHM_01295	LCHFHOPM_00606	MKNBIJCM_01296	JFFOGJED_00288	BMOJNIBD_00288
yhdG_2		putative amino acid permease YhdG	9	BHLJDMHH_00582	NPOCEBJK_01183	KOHBONEN_00998	OJLDIIAO_00754	IMKCCEHM_00051	LCHFHOPM_00740	MKNBIJCM_00050	JFFOGJED_01510	BMOJNIBD_01629
glpE		Thiosulfate sulfurtransferase GlpE	9	BHLJDMHH_00838	NPOCEBJK_00922	KOHBONEN_00726	OJLDIIAO_00312	IMKCCEHM_00314	LCHFHOPM_01128	MKNBIJCM_00313	JFFOGJED_01246	BMOJNIBD_01363
tmk		Thymidylate kinase	9	BHLJDMHH_00703	NPOCEBJK_01065	KOHBONEN_00877	OJLDIIAO_00387	IMKCCEHM_00168	LCHFHOPM_00858	MKNBIJCM_00167	JFFOGJED_01391	BMOJNIBD_01511
rpsI		30S ribosomal protein S9	9	BHLJDMHH_00770	NPOCEBJK_00998	KOHBONEN_00810	OJLDIIAO_00056	IMKCCEHM_00235	LCHFHOPM_00925	MKNBIJCM_00234	JFFOGJED_01324	BMOJNIBD_01444
adeP		Adenine permease AdeP	9	BHLJDMHH_01074	NPOCEBJK_00655	KOHBONEN_00434	OJLDIIAO_00458	IMKCCEHM_00575	LCHFHOPM_01269	MKNBIJCM_00573	JFFOGJED_01000	BMOJNIBD_01069
mntB_2		Manganese transport system membrane protein MntB	9	BHLJDMHH_00761	NPOCEBJK_01007	KOHBONEN_00819	OJLDIIAO_00047	IMKCCEHM_00226	LCHFHOPM_00916	MKNBIJCM_00225	JFFOGJED_01333	BMOJNIBD_01453
gyrA		DNA gyrase subunit A	9	BHLJDMHH_00529	NPOCEBJK_01236	KOHBONEN_00006	OJLDIIAO_00626	IMKCCEHM_01582	LCHFHOPM_00686	MKNBIJCM_01584	JFFOGJED_00006	BMOJNIBD_00006
secA_2		Protein translocase subunit SecA	9	BHLJDMHH_00788	NPOCEBJK_00971	KOHBONEN_00782	OJLDIIAO_00759	IMKCCEHM_00265	LCHFHOPM_00955	MKNBIJCM_00264	JFFOGJED_01295	BMOJNIBD_01412
fabZ_1		3-hydroxyacyl-[acyl-carrier-protein] dehydratase FabZ	9	BHLJDMHH_01117	NPOCEBJK_00612	KOHBONEN_00477	OJLDIIAO_00713	IMKCCEHM_00619	LCHFHOPM_01226	MKNBIJCM_00617	JFFOGJED_00957	BMOJNIBD_01026
pstC1		Phosphate transport system permease protein PstC 1	9	BHLJDMHH_00951	NPOCEBJK_00789	KOHBONEN_00614	OJLDIIAO_00554	IMKCCEHM_00441	LCHFHOPM_01015	MKNBIJCM_00439	JFFOGJED_01134	BMOJNIBD_01203
plsX		Phosphate acyltransferase	9	BHLJDMHH_01093	NPOCEBJK_00636	KOHBONEN_00453	OJLDIIAO_00333	IMKCCEHM_00595	LCHFHOPM_01250	MKNBIJCM_00592	JFFOGJED_00981	BMOJNIBD_01050
group_1943		hypothetical protein	9	BHLJDMHH_00912	NPOCEBJK_00830	KOHBONEN_00654	OJLDIIAO_01259	IMKCCEHM_00400	LCHFHOPM_01055	MKNBIJCM_00398	JFFOGJED_01174	BMOJNIBD_01291
spo0J		Stage 0 sporulation protein J	9	BHLJDMHH_00604	NPOCEBJK_01161	KOHBONEN_00976	OJLDIIAO_00170	IMKCCEHM_00073	LCHFHOPM_00762	MKNBIJCM_00072	JFFOGJED_01488	BMOJNIBD_01607
ptsH		Phosphocarrier protein HPr	9	BHLJDMHH_01410	NPOCEBJK_01519	KOHBONEN_00285	OJLDIIAO_00529	IMKCCEHM_01297	LCHFHOPM_00608	MKNBIJCM_01298	JFFOGJED_00286	BMOJNIBD_00286
psiE		Protein PsiE	9	BHLJDMHH_01454	NPOCEBJK_01473	KOHBONEN_00214	OJLDIIAO_01552	IMKCCEHM_01343	LCHFHOPM_00653	MKNBIJCM_01344	JFFOGJED_00241	BMOJNIBD_00241
ybiV_1		Sugar phosphatase YbiV	9	BHLJDMHH_01246	NPOCEBJK_01425	KOHBONEN_00154	OJLDIIAO_00116	IMKCCEHM_01390	LCHFHOPM_01422	MKNBIJCM_01391	JFFOGJED_00194	BMOJNIBD_00194
group_1948		hypothetical protein	9	BHLJDMHH_01450	NPOCEBJK_01478	KOHBONEN_00219	OJLDIIAO_01451	IMKCCEHM_01338	LCHFHOPM_00648	MKNBIJCM_01339	JFFOGJED_00246	BMOJNIBD_00246
group_1949		hypothetical protein	9	BHLJDMHH_01153	NPOCEBJK_00572	KOHBONEN_00515	OJLDIIAO_00663	IMKCCEHM_00659	LCHFHOPM_01188	MKNBIJCM_00657	JFFOGJED_00917	BMOJNIBD_00986
cinA_2		Putative competence-damage inducible protein	9	BHLJDMHH_01354	NPOCEBJK_01325	KOHBONEN_00045	OJLDIIAO_00436	IMKCCEHM_01490	LCHFHOPM_01531	MKNBIJCM_01492	JFFOGJED_00093	BMOJNIBD_00093
nhaK		Sodium, potassium, lithium and rubidium/H(+) antiporter	9	BHLJDMHH_01395	NPOCEBJK_01534	KOHBONEN_00300	OJLDIIAO_00877	IMKCCEHM_01282	LCHFHOPM_00593	MKNBIJCM_01283	JFFOGJED_00301	BMOJNIBD_00301
group_1952		Putative peptidyl-prolyl cis-trans isomerase	9	BHLJDMHH_01000	NPOCEBJK_00740	KOHBONEN_00565	OJLDIIAO_00293	IMKCCEHM_00490	LCHFHOPM_00966	MKNBIJCM_00488	JFFOGJED_01085	BMOJNIBD_01154
group_1953	uvrA_2	UvrABC system protein A	9	BHLJDMHH_00854	NPOCEBJK_00903	KOHBONEN_00710	OJLDIIAO_01200	IMKCCEHM_00333	LCHFHOPM_01112	MKNBIJCM_00333	JFFOGJED_01230	BMOJNIBD_01347
rpsO		30S ribosomal protein S15	9	BHLJDMHH_01540	NPOCEBJK_00473	KOHBONEN_00547	OJLDIIAO_00374	IMKCCEHM_00692	LCHFHOPM_01557	MKNBIJCM_00692	JFFOGJED_00883	BMOJNIBD_00952
trmL		tRNA (cytidine(34)-2'-O)-methyltransferase	9	BHLJDMHH_01154	NPOCEBJK_00571	KOHBONEN_00516	OJLDIIAO_00664	IMKCCEHM_00660	LCHFHOPM_01187	MKNBIJCM_00658	JFFOGJED_00916	BMOJNIBD_00985
group_1956		hypothetical protein	9	BHLJDMHH_00973	NPOCEBJK_00767	KOHBONEN_00592	OJLDIIAO_00264	IMKCCEHM_00463	LCHFHOPM_00993	MKNBIJCM_00461	JFFOGJED_01112	BMOJNIBD_01181
group_1957		hypothetical protein	9	BHLJDMHH_01265	NPOCEBJK_01405	KOHBONEN_00134	OJLDIIAO_00096	IMKCCEHM_01410	LCHFHOPM_01402	MKNBIJCM_01411	JFFOGJED_00174	BMOJNIBD_00174
gmuF		putative mannose-6-phosphate isomerase GmuF	9	BHLJDMHH_00654	NPOCEBJK_01109	KOHBONEN_00923	OJLDIIAO_00474	IMKCCEHM_00124	LCHFHOPM_00813	MKNBIJCM_00123	JFFOGJED_01436	BMOJNIBD_01556
acpP_1		Acyl carrier protein	9	BHLJDMHH_01094	NPOCEBJK_00635	KOHBONEN_00454	OJLDIIAO_00334	IMKCCEHM_00596	LCHFHOPM_01249	MKNBIJCM_00593	JFFOGJED_00980	BMOJNIBD_01049
asp1		Accessory Sec system protein Asp1	9	BHLJDMHH_00790	NPOCEBJK_00969	KOHBONEN_00780	OJLDIIAO_00762	IMKCCEHM_00267	LCHFHOPM_00957	MKNBIJCM_00266	JFFOGJED_01293	BMOJNIBD_01410
group_1960		hypothetical protein	9	BHLJDMHH_00822	NPOCEBJK_00938	KOHBONEN_00742	OJLDIIAO_00296	IMKCCEHM_00298	LCHFHOPM_01145	MKNBIJCM_00297	JFFOGJED_01262	BMOJNIBD_01379
group_1961		hypothetical protein	9	BHLJDMHH_01419	NPOCEBJK_01510	KOHBONEN_00251	OJLDIIAO_01514	IMKCCEHM_01306	LCHFHOPM_00617	MKNBIJCM_01307	JFFOGJED_00277	BMOJNIBD_00277
metK		S-adenosylmethionine synthase	9	BHLJDMHH_01358	NPOCEBJK_01322	KOHBONEN_00041	OJLDIIAO_00432	IMKCCEHM_01493	LCHFHOPM_01535	MKNBIJCM_01495	JFFOGJED_00089	BMOJNIBD_00089
group_1963		hypothetical protein	9	BHLJDMHH_01066	NPOCEBJK_00663	KOHBONEN_00426	OJLDIIAO_00450	IMKCCEHM_00567	LCHFHOPM_01277	MKNBIJCM_00565	JFFOGJED_01008	BMOJNIBD_01077
group_1964		hypothetical protein	9	BHLJDMHH_01226	NPOCEBJK_00497	KOHBONEN_00524	OJLDIIAO_01497	IMKCCEHM_00668	LCHFHOPM_01179	MKNBIJCM_00666	JFFOGJED_00908	BMOJNIBD_00977
nagR		HTH-type transcriptional repressor NagR	9	BHLJDMHH_01244	NPOCEBJK_01427	KOHBONEN_00156	OJLDIIAO_00118	IMKCCEHM_01388	LCHFHOPM_01424	MKNBIJCM_01389	JFFOGJED_00196	BMOJNIBD_00196
group_1966		hypothetical protein	9	BHLJDMHH_00990	NPOCEBJK_00750	KOHBONEN_00575	OJLDIIAO_00283	IMKCCEHM_00480	LCHFHOPM_00976	MKNBIJCM_00478	JFFOGJED_01095	BMOJNIBD_01164
tsaD		tRNA N6-adenosine threonylcarbamoyltransferase	9	BHLJDMHH_00712	NPOCEBJK_01056	KOHBONEN_00868	OJLDIIAO_00397	IMKCCEHM_00177	LCHFHOPM_00867	MKNBIJCM_00176	JFFOGJED_01382	BMOJNIBD_01502
ftsY		Signal recognition particle receptor FtsY	9	BHLJDMHH_01097	NPOCEBJK_00632	KOHBONEN_00457	OJLDIIAO_00337	IMKCCEHM_00599	LCHFHOPM_01246	MKNBIJCM_00596	JFFOGJED_00977	BMOJNIBD_01046
glyS		Glycine--tRNA ligase beta subunit	9	BHLJDMHH_01150	NPOCEBJK_00575	KOHBONEN_00512	OJLDIIAO_00660	IMKCCEHM_00656	LCHFHOPM_01191	MKNBIJCM_00654	JFFOGJED_00920	BMOJNIBD_00989
group_1970		hypothetical protein	9	BHLJDMHH_00832	NPOCEBJK_00928	KOHBONEN_00732	OJLDIIAO_00306	IMKCCEHM_00308	LCHFHOPM_01134	MKNBIJCM_00307	JFFOGJED_01252	BMOJNIBD_01369
pknD		Serine/threonine-protein kinase PknD	9	BHLJDMHH_01085	NPOCEBJK_00644	KOHBONEN_00445	OJLDIIAO_00325	IMKCCEHM_00587	LCHFHOPM_01258	MKNBIJCM_00584	JFFOGJED_00989	BMOJNIBD_01058
queA		S-adenosylmethionine:tRNA ribosyltransferase-isomerase	9	BHLJDMHH_01231	NPOCEBJK_00492	KOHBONEN_00529	OJLDIIAO_01360	IMKCCEHM_00673	LCHFHOPM_01174	MKNBIJCM_00671	JFFOGJED_00903	BMOJNIBD_00972
group_1973		hypothetical protein	9	BHLJDMHH_01428	NPOCEBJK_01501	KOHBONEN_00242	OJLDIIAO_00417	IMKCCEHM_01315	LCHFHOPM_00626	MKNBIJCM_01316	JFFOGJED_00268	BMOJNIBD_00268
group_1974		hypothetical protein	9	BHLJDMHH_01463	NPOCEBJK_01464	KOHBONEN_00183	OJLDIIAO_00782	IMKCCEHM_01352	LCHFHOPM_00662	MKNBIJCM_01353	JFFOGJED_00232	BMOJNIBD_00232
group_1975		hypothetical protein	9	BHLJDMHH_00776	NPOCEBJK_00984	KOHBONEN_00794	OJLDIIAO_00256	IMKCCEHM_00252	LCHFHOPM_00942	MKNBIJCM_00251	JFFOGJED_01307	BMOJNIBD_01427
group_1976		hypothetical protein	9	BHLJDMHH_00594	NPOCEBJK_01171	KOHBONEN_00986	OJLDIIAO_00160	IMKCCEHM_00063	LCHFHOPM_00752	MKNBIJCM_00062	JFFOGJED_01498	BMOJNIBD_01617
polC_2		DNA polymerase III PolC-type	9	BHLJDMHH_01397	NPOCEBJK_01532	KOHBONEN_00298	OJLDIIAO_00875	IMKCCEHM_01284	LCHFHOPM_00595	MKNBIJCM_01285	JFFOGJED_00299	BMOJNIBD_00299
guaC		GMP reductase	9	BHLJDMHH_01460	NPOCEBJK_01467	KOHBONEN_00186	OJLDIIAO_00785	IMKCCEHM_01349	LCHFHOPM_00659	MKNBIJCM_01350	JFFOGJED_00235	BMOJNIBD_00235
menE		2-succinylbenzoate--CoA ligase	9	BHLJDMHH_00598	NPOCEBJK_01167	KOHBONEN_00982	OJLDIIAO_00164	IMKCCEHM_00067	LCHFHOPM_00756	MKNBIJCM_00066	JFFOGJED_01494	BMOJNIBD_01613
group_1980		hypothetical protein	9	BHLJDMHH_01046	NPOCEBJK_00683	KOHBONEN_00406	OJLDIIAO_01045	IMKCCEHM_00547	LCHFHOPM_01297	MKNBIJCM_00545	JFFOGJED_01028	BMOJNIBD_01097
rimM		Ribosome maturation factor RimM	9	BHLJDMHH_01101	NPOCEBJK_00628	KOHBONEN_00461	OJLDIIAO_00341	IMKCCEHM_00603	LCHFHOPM_01242	MKNBIJCM_00600	JFFOGJED_00973	BMOJNIBD_01042
cysS		Cysteine--tRNA ligase	9	BHLJDMHH_00749	NPOCEBJK_01019	KOHBONEN_00831	OJLDIIAO_00035	IMKCCEHM_00214	LCHFHOPM_00904	MKNBIJCM_00213	JFFOGJED_01345	BMOJNIBD_01465
cspB		Cold shock-like protein CspB	9	BHLJDMHH_01020	NPOCEBJK_00709	KOHBONEN_00380	OJLDIIAO_00674	IMKCCEHM_00521	LCHFHOPM_01323	MKNBIJCM_00519	JFFOGJED_01054	BMOJNIBD_01123
rpsF		30S ribosomal protein S6	9	BHLJDMHH_01313	NPOCEBJK_01359	KOHBONEN_00088	OJLDIIAO_00891	IMKCCEHM_01456	LCHFHOPM_01356	MKNBIJCM_01457	JFFOGJED_00128	BMOJNIBD_00128
rplF		50S ribosomal protein L6	9	BHLJDMHH_00730	NPOCEBJK_01038	KOHBONEN_00850	OJLDIIAO_00016	IMKCCEHM_00195	LCHFHOPM_00885	MKNBIJCM_00194	JFFOGJED_01364	BMOJNIBD_01484
pyrB		Aspartate carbamoyltransferase	9	BHLJDMHH_01390	NPOCEBJK_01539	KOHBONEN_00305	OJLDIIAO_00614	IMKCCEHM_01277	LCHFHOPM_00588	MKNBIJCM_01278	JFFOGJED_00306	BMOJNIBD_00306
group_1987		hypothetical protein	9	BHLJDMHH_00625	NPOCEBJK_01142	KOHBONEN_00955	OJLDIIAO_00191	IMKCCEHM_00092	LCHFHOPM_00781	MKNBIJCM_00091	JFFOGJED_01469	BMOJNIBD_01588
nrdH		Glutaredoxin-like protein NrdH	9	BHLJDMHH_01026	NPOCEBJK_00703	KOHBONEN_00386	OJLDIIAO_00680	IMKCCEHM_00527	LCHFHOPM_01317	MKNBIJCM_00525	JFFOGJED_01048	BMOJNIBD_01117
group_1989		hypothetical protein	9	BHLJDMHH_01547	NPOCEBJK_00480	KOHBONEN_00539	OJLDIIAO_00367	IMKCCEHM_00685	LCHFHOPM_01550	MKNBIJCM_00684	JFFOGJED_00890	BMOJNIBD_00959
rsmC		Ribosomal RNA small subunit methyltransferase C	9	BHLJDMHH_00697	NPOCEBJK_01071	KOHBONEN_00883	OJLDIIAO_00381	IMKCCEHM_00162	LCHFHOPM_00852	MKNBIJCM_00161	JFFOGJED_01397	BMOJNIBD_01517
yvcJ		Nucleotide-binding protein YvcJ	9	BHLJDMHH_00783	NPOCEBJK_00976	KOHBONEN_00787	OJLDIIAO_00981	IMKCCEHM_00260	LCHFHOPM_00950	MKNBIJCM_00259	JFFOGJED_01299	BMOJNIBD_01417
hslO		33 kDa chaperonin	9	BHLJDMHH_01485	NPOCEBJK_01288	KOHBONEN_00355	OJLDIIAO_00239	IMKCCEHM_01529	LCHFHOPM_01477	MKNBIJCM_01531	JFFOGJED_00056	BMOJNIBD_00056
mutS		DNA mismatch repair protein MutS	9	BHLJDMHH_00984	NPOCEBJK_00756	KOHBONEN_00581	OJLDIIAO_00275	IMKCCEHM_00474	LCHFHOPM_00982	MKNBIJCM_00472	JFFOGJED_01101	BMOJNIBD_01170
group_1994		hypothetical protein	9	BHLJDMHH_01116	NPOCEBJK_00613	KOHBONEN_00476	OJLDIIAO_00712	IMKCCEHM_00618	LCHFHOPM_01227	MKNBIJCM_00616	JFFOGJED_00958	BMOJNIBD_01027
rplW		50S ribosomal protein L23	9	BHLJDMHH_00718	NPOCEBJK_01050	KOHBONEN_00862	OJLDIIAO_00004	IMKCCEHM_00183	LCHFHOPM_00873	MKNBIJCM_00182	JFFOGJED_01376	BMOJNIBD_01496
cysJ		Sulfite reductase [NADPH] flavoprotein alpha-component	9	BHLJDMHH_00986	NPOCEBJK_00754	KOHBONEN_00579	OJLDIIAO_00279	IMKCCEHM_00476	LCHFHOPM_00980	MKNBIJCM_00474	JFFOGJED_01099	BMOJNIBD_01168
group_1997		hypothetical protein	9	BHLJDMHH_01378	NPOCEBJK_01299	KOHBONEN_00018	OJLDIIAO_01345	IMKCCEHM_01518	LCHFHOPM_00570	MKNBIJCM_01520	JFFOGJED_00067	BMOJNIBD_00067
acpP_2		Acyl carrier protein	9	BHLJDMHH_01120	NPOCEBJK_00609	KOHBONEN_00480	OJLDIIAO_00716	IMKCCEHM_00622	LCHFHOPM_01223	MKNBIJCM_00620	JFFOGJED_00954	BMOJNIBD_01023
ldh		L-lactate dehydrogenase	9	BHLJDMHH_00806	NPOCEBJK_00954	KOHBONEN_00759	OJLDIIAO_00705	IMKCCEHM_00282	LCHFHOPM_01161	MKNBIJCM_00281	JFFOGJED_01278	BMOJNIBD_01395
group_20		hypothetical protein	9	BHLJDMHH_01361	NPOCEBJK_01320	KOHBONEN_00039	OJLDIIAO_01036	IMKCCEHM_01495	LCHFHOPM_01537	MKNBIJCM_01497	JFFOGJED_00087	BMOJNIBD_00087
femX		UDP-N-acetylmuramoylpentapeptide-lysine N(6)-alanyltransferase	9	BHLJDMHH_00824	NPOCEBJK_00936	KOHBONEN_00740	OJLDIIAO_00298	IMKCCEHM_00300	LCHFHOPM_01143	MKNBIJCM_00299	JFFOGJED_01260	BMOJNIBD_01377
group_2001		hypothetical protein	9	BHLJDMHH_01071	NPOCEBJK_00658	KOHBONEN_00431	OJLDIIAO_00455	IMKCCEHM_00572	LCHFHOPM_01272	MKNBIJCM_00570	JFFOGJED_01003	BMOJNIBD_01072
cpoA		Alpha-galactosylglucosyldiacylglycerol synthase	9	BHLJDMHH_01383	NPOCEBJK_01546	KOHBONEN_00312	OJLDIIAO_00621	IMKCCEHM_01270	LCHFHOPM_00581	MKNBIJCM_01271	JFFOGJED_00313	BMOJNIBD_00313
group_2003		hypothetical protein	9	BHLJDMHH_00532	NPOCEBJK_01233	KOHBONEN_00003	OJLDIIAO_01455	IMKCCEHM_00001	LCHFHOPM_00689	MKNBIJCM_00001	JFFOGJED_00003	BMOJNIBD_00003
group_2004		hypothetical protein	9	BHLJDMHH_00936	NPOCEBJK_00805	KOHBONEN_00630	OJLDIIAO_01420	IMKCCEHM_00425	LCHFHOPM_01031	MKNBIJCM_00423	JFFOGJED_01150	BMOJNIBD_01266
addA		ATP-dependent helicase/nuclease subunit A	9	BHLJDMHH_01327	NPOCEBJK_01346	KOHBONEN_00073	OJLDIIAO_00347	IMKCCEHM_01469	LCHFHOPM_01343	MKNBIJCM_01470	JFFOGJED_00115	BMOJNIBD_00115
group_2006		hypothetical protein	9	BHLJDMHH_01530	NPOCEBJK_00463	KOHBONEN_00557	OJLDIIAO_00858	IMKCCEHM_00702	LCHFHOPM_01567	MKNBIJCM_00702	JFFOGJED_00873	BMOJNIBD_00942
group_2007		hypothetical protein	9	BHLJDMHH_01238	NPOCEBJK_01433	KOHBONEN_00162	OJLDIIAO_01576	IMKCCEHM_01382	LCHFHOPM_01430	MKNBIJCM_01383	JFFOGJED_00202	BMOJNIBD_00202
rpsE		30S ribosomal protein S5	9	BHLJDMHH_00732	NPOCEBJK_01036	KOHBONEN_00848	OJLDIIAO_00018	IMKCCEHM_00197	LCHFHOPM_00887	MKNBIJCM_00196	JFFOGJED_01362	BMOJNIBD_01482
ltaS1_2		Lipoteichoic acid synthase 1	9	BHLJDMHH_01381	NPOCEBJK_01548	KOHBONEN_00314	OJLDIIAO_00623	IMKCCEHM_01268	LCHFHOPM_00579	MKNBIJCM_01269	JFFOGJED_00315	BMOJNIBD_00315
group_2010		putative ABC transporter ATP-binding/permease protein	9	BHLJDMHH_01015	NPOCEBJK_00714	KOHBONEN_00375	OJLDIIAO_00669	IMKCCEHM_00516	LCHFHOPM_01328	MKNBIJCM_00514	JFFOGJED_01059	BMOJNIBD_01128
group_2011		hypothetical protein	9	BHLJDMHH_00699	NPOCEBJK_01069	KOHBONEN_00881	OJLDIIAO_00383	IMKCCEHM_00164	LCHFHOPM_00854	MKNBIJCM_00163	JFFOGJED_01395	BMOJNIBD_01515
group_2012		hypothetical protein	9	BHLJDMHH_01263	NPOCEBJK_01407	KOHBONEN_00136	OJLDIIAO_00098	IMKCCEHM_01408	LCHFHOPM_01404	MKNBIJCM_01409	JFFOGJED_00176	BMOJNIBD_00176
walK		Sensor protein kinase WalK	9	BHLJDMHH_01305	NPOCEBJK_01365	KOHBONEN_00094	OJLDIIAO_00897	IMKCCEHM_01450	LCHFHOPM_01362	MKNBIJCM_01451	JFFOGJED_00134	BMOJNIBD_00134
carA_2		Carbamoyl-phosphate synthase small chain	9	BHLJDMHH_01388	NPOCEBJK_01541	KOHBONEN_00307	OJLDIIAO_00616	IMKCCEHM_01275	LCHFHOPM_00586	MKNBIJCM_01276	JFFOGJED_00308	BMOJNIBD_00308
arcA		Arginine deiminase	9	BHLJDMHH_01336	NPOCEBJK_01339	KOHBONEN_00064	OJLDIIAO_00803	IMKCCEHM_01476	LCHFHOPM_01335	MKNBIJCM_01477	JFFOGJED_00107	BMOJNIBD_00107
group_2016		hypothetical protein	9	BHLJDMHH_01030	NPOCEBJK_00699	KOHBONEN_00390	OJLDIIAO_00684	IMKCCEHM_00531	LCHFHOPM_01313	MKNBIJCM_00529	JFFOGJED_01044	BMOJNIBD_01113
ecfA1		Energy-coupling factor transporter ATP-binding protein EcfA1	9	BHLJDMHH_00765	NPOCEBJK_01003	KOHBONEN_00815	OJLDIIAO_00051	IMKCCEHM_00230	LCHFHOPM_00920	MKNBIJCM_00229	JFFOGJED_01329	BMOJNIBD_01449
rnmV		Ribonuclease M5	9	BHLJDMHH_01521	NPOCEBJK_01249	KOHBONEN_00319	OJLDIIAO_00427	IMKCCEHM_01569	LCHFHOPM_01440	MKNBIJCM_01571	JFFOGJED_00019	BMOJNIBD_00019
baeE		Polyketide biosynthesis protein BaeE	9	BHLJDMHH_01122	NPOCEBJK_00607	KOHBONEN_00482	OJLDIIAO_00718	IMKCCEHM_00624	LCHFHOPM_01221	MKNBIJCM_00622	JFFOGJED_00952	BMOJNIBD_01021
ybiV_2		Sugar phosphatase YbiV	9	BHLJDMHH_01237	NPOCEBJK_01434	KOHBONEN_00163	OJLDIIAO_00242	IMKCCEHM_01381	LCHFHOPM_01431	MKNBIJCM_01382	JFFOGJED_00203	BMOJNIBD_00203
hpt_2		Hypoxanthine-guanine phosphoribosyltransferase	9	BHLJDMHH_01487	NPOCEBJK_01286	KOHBONEN_00353	OJLDIIAO_00237	IMKCCEHM_01531	LCHFHOPM_01475	MKNBIJCM_01533	JFFOGJED_00054	BMOJNIBD_00054
group_2022		hypothetical protein	9	BHLJDMHH_00525	NPOCEBJK_01240	KOHBONEN_00010	OJLDIIAO_00630	IMKCCEHM_01578	LCHFHOPM_00682	MKNBIJCM_01580	JFFOGJED_00010	BMOJNIBD_00010
xpt		Xanthine phosphoribosyltransferase	9	BHLJDMHH_01371	NPOCEBJK_01306	KOHBONEN_00025	OJLDIIAO_01369	IMKCCEHM_01511	LCHFHOPM_00577	MKNBIJCM_01513	JFFOGJED_00074	BMOJNIBD_00074
group_2024		hypothetical protein	9	BHLJDMHH_00901	NPOCEBJK_00841	KOHBONEN_00666	OJLDIIAO_01225	IMKCCEHM_00388	LCHFHOPM_01066	MKNBIJCM_00387	JFFOGJED_01185	BMOJNIBD_01302
thiD		Hydroxymethylpyrimidine/phosphomethylpyrimidine kinase	9	BHLJDMHH_00634	NPOCEBJK_01133	KOHBONEN_00946	OJLDIIAO_00206	IMKCCEHM_00101	LCHFHOPM_00790	MKNBIJCM_00100	JFFOGJED_01460	BMOJNIBD_01579
mvaA		3-hydroxy-3-methylglutaryl-coenzyme A reductase	9	BHLJDMHH_00526	NPOCEBJK_01239	KOHBONEN_00009	OJLDIIAO_00629	IMKCCEHM_01579	LCHFHOPM_00683	MKNBIJCM_01581	JFFOGJED_00009	BMOJNIBD_00009
group_2027	smc_3	Chromosome partition protein Smc	9	BHLJDMHH_01096	NPOCEBJK_00633	KOHBONEN_00456	OJLDIIAO_00336	IMKCCEHM_00598	LCHFHOPM_01247	MKNBIJCM_00595	JFFOGJED_00978	BMOJNIBD_01047
group_2028		hypothetical protein	9	BHLJDMHH_01461	NPOCEBJK_01466	KOHBONEN_00185	OJLDIIAO_00784	IMKCCEHM_01350	LCHFHOPM_00660	MKNBIJCM_01351	JFFOGJED_00234	BMOJNIBD_00234
nusB		Transcription antitermination protein NusB	9	BHLJDMHH_01431	NPOCEBJK_01498	KOHBONEN_00239	OJLDIIAO_00414	IMKCCEHM_01318	LCHFHOPM_00629	MKNBIJCM_01319	JFFOGJED_00265	BMOJNIBD_00265
yqgN		putative protein YqgN	9	BHLJDMHH_00834	NPOCEBJK_00926	KOHBONEN_00730	OJLDIIAO_00308	IMKCCEHM_00310	LCHFHOPM_01132	MKNBIJCM_00309	JFFOGJED_01250	BMOJNIBD_01367
mvaS		Hydroxymethylglutaryl-CoA synthase	9	BHLJDMHH_01136	NPOCEBJK_00589	KOHBONEN_00498	OJLDIIAO_00910	IMKCCEHM_00642	LCHFHOPM_01205	MKNBIJCM_00640	JFFOGJED_00934	BMOJNIBD_01003
artQ		Arginine transport system permease protein ArtQ	9	BHLJDMHH_01043	NPOCEBJK_00686	KOHBONEN_00403	OJLDIIAO_01042	IMKCCEHM_00544	LCHFHOPM_01300	MKNBIJCM_00542	JFFOGJED_01031	BMOJNIBD_01100
sdsA		All-trans-nonaprenyl-diphosphate synthase (geranyl-diphosphate specific)	9	BHLJDMHH_00714	NPOCEBJK_01054	KOHBONEN_00866	OJLDIIAO_00399	IMKCCEHM_00179	LCHFHOPM_00869	MKNBIJCM_00178	JFFOGJED_01380	BMOJNIBD_01500
group_2033		hypothetical protein	9	BHLJDMHH_00780	NPOCEBJK_00979	KOHBONEN_00790	OJLDIIAO_00978	IMKCCEHM_00257	LCHFHOPM_00947	MKNBIJCM_00256	JFFOGJED_01302	BMOJNIBD_01420
pgl_1		6-phosphogluconolactonase	9	BHLJDMHH_01152	NPOCEBJK_00573	KOHBONEN_00514	OJLDIIAO_00662	IMKCCEHM_00658	LCHFHOPM_01189	MKNBIJCM_00656	JFFOGJED_00918	BMOJNIBD_00987
murD		UDP-N-acetylmuramoylalanine--D-glutamate ligase	9	BHLJDMHH_01060	NPOCEBJK_00669	KOHBONEN_00420	OJLDIIAO_00444	IMKCCEHM_00561	LCHFHOPM_01283	MKNBIJCM_00559	JFFOGJED_01014	BMOJNIBD_01083
rsmG		Ribosomal RNA small subunit methyltransferase G	9	BHLJDMHH_00602	NPOCEBJK_01163	KOHBONEN_00978	OJLDIIAO_00168	IMKCCEHM_00071	LCHFHOPM_00760	MKNBIJCM_00070	JFFOGJED_01490	BMOJNIBD_01609
group_2037		hypothetical protein	9	BHLJDMHH_00979	NPOCEBJK_00761	KOHBONEN_00586	OJLDIIAO_00270	IMKCCEHM_00469	LCHFHOPM_00987	MKNBIJCM_00467	JFFOGJED_01106	BMOJNIBD_01175
prmA		Ribosomal protein L11 methyltransferase	9	BHLJDMHH_01052	NPOCEBJK_00677	KOHBONEN_00412	OJLDIIAO_01076	IMKCCEHM_00553	LCHFHOPM_01291	MKNBIJCM_00551	JFFOGJED_01022	BMOJNIBD_01091
group_2039		Putative universal stress protein	9	BHLJDMHH_00964	NPOCEBJK_00776	KOHBONEN_00601	OJLDIIAO_00842	IMKCCEHM_00454	LCHFHOPM_01002	MKNBIJCM_00452	JFFOGJED_01121	BMOJNIBD_01190
group_204		hypothetical protein	9	BHLJDMHH_00847	NPOCEBJK_00912	KOHBONEN_00717	OJLDIIAO_01557	IMKCCEHM_00324	LCHFHOPM_01119	MKNBIJCM_00323	JFFOGJED_01237	BMOJNIBD_01354
group_2040		hypothetical protein	9	BHLJDMHH_00804	NPOCEBJK_00956	KOHBONEN_00761	OJLDIIAO_00703	IMKCCEHM_00280	LCHFHOPM_01163	MKNBIJCM_00279	JFFOGJED_01280	BMOJNIBD_01397
group_2041		hypothetical protein	9	BHLJDMHH_01300	NPOCEBJK_01370	KOHBONEN_00099	OJLDIIAO_00061	IMKCCEHM_01445	LCHFHOPM_01367	MKNBIJCM_01446	JFFOGJED_00139	BMOJNIBD_00139
sepF		Cell division protein SepF	9	BHLJDMHH_01065	NPOCEBJK_00664	KOHBONEN_00425	OJLDIIAO_00449	IMKCCEHM_00566	LCHFHOPM_01278	MKNBIJCM_00564	JFFOGJED_01009	BMOJNIBD_01078
pheT		Phenylalanine--tRNA ligase beta subunit	9	BHLJDMHH_00829	NPOCEBJK_00931	KOHBONEN_00735	OJLDIIAO_00303	IMKCCEHM_00305	LCHFHOPM_01137	MKNBIJCM_00304	JFFOGJED_01255	BMOJNIBD_01372
pth		Peptidyl-tRNA hydrolase	9	BHLJDMHH_01493	NPOCEBJK_01280	KOHBONEN_00347	OJLDIIAO_00231	IMKCCEHM_01537	LCHFHOPM_01469	MKNBIJCM_01539	JFFOGJED_00048	BMOJNIBD_00048
group_2045		hypothetical protein	9	BHLJDMHH_00578	NPOCEBJK_01187	KOHBONEN_01002	OJLDIIAO_00750	IMKCCEHM_00047	LCHFHOPM_00735	MKNBIJCM_00046	JFFOGJED_01515	BMOJNIBD_01634
group_2046		hypothetical protein	9	BHLJDMHH_01490	NPOCEBJK_01283	KOHBONEN_00350	OJLDIIAO_00234	IMKCCEHM_01534	LCHFHOPM_01472	MKNBIJCM_01536	JFFOGJED_00051	BMOJNIBD_00051
recX		Regulatory protein RecX	9	BHLJDMHH_00956	NPOCEBJK_00784	KOHBONEN_00609	OJLDIIAO_00559	IMKCCEHM_00446	LCHFHOPM_01010	MKNBIJCM_00444	JFFOGJED_01129	BMOJNIBD_01198
dinB		DNA polymerase IV	9	BHLJDMHH_01551	NPOCEBJK_00484	KOHBONEN_00535	OJLDIIAO_00363	IMKCCEHM_00681	LCHFHOPM_01545	MKNBIJCM_00679	JFFOGJED_00895	BMOJNIBD_00964
group_2049		hypothetical protein	9	BHLJDMHH_00845	NPOCEBJK_00915	KOHBONEN_00719	OJLDIIAO_00319	IMKCCEHM_00321	LCHFHOPM_01121	MKNBIJCM_00320	JFFOGJED_01239	BMOJNIBD_01356
group_205		hypothetical protein	9	BHLJDMHH_00848	NPOCEBJK_00911	KOHBONEN_00716	OJLDIIAO_01558	IMKCCEHM_00325	LCHFHOPM_01118	MKNBIJCM_00324	JFFOGJED_01236	BMOJNIBD_01353
ypjQ		putative protein YpjQ	9	BHLJDMHH_00588	NPOCEBJK_01177	KOHBONEN_00992	OJLDIIAO_00154	IMKCCEHM_00057	LCHFHOPM_00746	MKNBIJCM_00056	JFFOGJED_01504	BMOJNIBD_01623
murG		UDP-N-acetylglucosamine--N-acetylmuramyl-(pentapeptide) pyrophosphoryl-undecaprenol N-acetylglucosamine transferase	9	BHLJDMHH_01061	NPOCEBJK_00668	KOHBONEN_00421	OJLDIIAO_00445	IMKCCEHM_00562	LCHFHOPM_01282	MKNBIJCM_00560	JFFOGJED_01013	BMOJNIBD_01082
rpiR		HTH-type transcriptional regulator RpiR	9	BHLJDMHH_01377	NPOCEBJK_01300	KOHBONEN_00019	OJLDIIAO_01344	IMKCCEHM_01517	LCHFHOPM_00571	MKNBIJCM_01519	JFFOGJED_00068	BMOJNIBD_00068
rpsT		30S ribosomal protein S20	9	BHLJDMHH_01539	NPOCEBJK_00472	KOHBONEN_00548	OJLDIIAO_00375	IMKCCEHM_00693	LCHFHOPM_01558	MKNBIJCM_00693	JFFOGJED_00882	BMOJNIBD_00951
ilvE		putative branched-chain-amino-acid aminotransferase	9	BHLJDMHH_01517	NPOCEBJK_01253	KOHBONEN_00323	OJLDIIAO_00431	IMKCCEHM_01565	LCHFHOPM_01444	MKNBIJCM_01567	JFFOGJED_00023	BMOJNIBD_00023
group_2055		Glycine/sarcosine N-methyltransferase	9	BHLJDMHH_00981	NPOCEBJK_00759	KOHBONEN_00584	OJLDIIAO_00272	IMKCCEHM_00471	LCHFHOPM_00985	MKNBIJCM_00469	JFFOGJED_01104	BMOJNIBD_01173
gmk_1		Guanylate kinase	9	BHLJDMHH_00998	NPOCEBJK_00742	KOHBONEN_00567	OJLDIIAO_00291	IMKCCEHM_00488	LCHFHOPM_00968	MKNBIJCM_00486	JFFOGJED_01087	BMOJNIBD_01156
group_2057		hypothetical protein	9	BHLJDMHH_01462	NPOCEBJK_01465	KOHBONEN_00184	OJLDIIAO_00783	IMKCCEHM_01351	LCHFHOPM_00661	MKNBIJCM_01352	JFFOGJED_00233	BMOJNIBD_00233
ispE		4-diphosphocytidyl-2-C-methyl-D-erythritol kinase	9	BHLJDMHH_01262	NPOCEBJK_01408	KOHBONEN_00137	OJLDIIAO_00099	IMKCCEHM_01407	LCHFHOPM_01405	MKNBIJCM_01408	JFFOGJED_00177	BMOJNIBD_00177
group_2059		hypothetical protein	9	BHLJDMHH_01068	NPOCEBJK_00661	KOHBONEN_00428	OJLDIIAO_00452	IMKCCEHM_00569	LCHFHOPM_01275	MKNBIJCM_00567	JFFOGJED_01006	BMOJNIBD_01075
group_206		hypothetical protein	9	BHLJDMHH_00849	NPOCEBJK_00908	KOHBONEN_00715	OJLDIIAO_01195	IMKCCEHM_00328	LCHFHOPM_01117	MKNBIJCM_00327	JFFOGJED_01235	BMOJNIBD_01352
arsC		Arsenate reductase	9	BHLJDMHH_01347	NPOCEBJK_01329	KOHBONEN_00052	OJLDIIAO_00975	IMKCCEHM_01486	LCHFHOPM_01527	MKNBIJCM_01488	JFFOGJED_00097	BMOJNIBD_00097
group_2061		hypothetical protein	9	BHLJDMHH_00652	NPOCEBJK_01111	KOHBONEN_00925	OJLDIIAO_00472	IMKCCEHM_00122	LCHFHOPM_00811	MKNBIJCM_00121	JFFOGJED_01438	BMOJNIBD_01558
fpgS_3		Folylpolyglutamate synthase	9	BHLJDMHH_00968	NPOCEBJK_00772	KOHBONEN_00597	OJLDIIAO_00846	IMKCCEHM_00458	LCHFHOPM_00998	MKNBIJCM_00456	JFFOGJED_01117	BMOJNIBD_01186
thiN		Thiamine pyrophosphokinase	9	BHLJDMHH_01088	NPOCEBJK_00641	KOHBONEN_00448	OJLDIIAO_00328	IMKCCEHM_00590	LCHFHOPM_01255	MKNBIJCM_00587	JFFOGJED_00986	BMOJNIBD_01055
group_2064		Alanine racemase	9	BHLJDMHH_01293	NPOCEBJK_01377	KOHBONEN_00106	OJLDIIAO_00068	IMKCCEHM_01438	LCHFHOPM_01374	MKNBIJCM_01439	JFFOGJED_00146	BMOJNIBD_00146
crcB_2		Putative fluoride ion transporter CrcB	9	BHLJDMHH_01033	NPOCEBJK_00696	KOHBONEN_00393	OJLDIIAO_00687	IMKCCEHM_00534	LCHFHOPM_01310	MKNBIJCM_00532	JFFOGJED_01041	BMOJNIBD_01110
ponA_2		Penicillin-binding protein 1A/1B	9	BHLJDMHH_00563	NPOCEBJK_01202	KOHBONEN_01017	OJLDIIAO_00696	IMKCCEHM_00032	LCHFHOPM_00720	MKNBIJCM_00031	JFFOGJED_01530	BMOJNIBD_01649
natA		ABC transporter ATP-binding protein NatA	9	BHLJDMHH_01355	NPOCEBJK_01324	KOHBONEN_00044	OJLDIIAO_00435	IMKCCEHM_01491	LCHFHOPM_01532	MKNBIJCM_01493	JFFOGJED_00092	BMOJNIBD_00092
group_2068		hypothetical protein	9	BHLJDMHH_01261	NPOCEBJK_01409	KOHBONEN_00138	OJLDIIAO_00100	IMKCCEHM_01406	LCHFHOPM_01406	MKNBIJCM_01407	JFFOGJED_00178	BMOJNIBD_00178
group_2069		hypothetical protein	9	BHLJDMHH_01353	NPOCEBJK_01326	KOHBONEN_00046	OJLDIIAO_00437	IMKCCEHM_01489	LCHFHOPM_01530	MKNBIJCM_01491	JFFOGJED_00094	BMOJNIBD_00094
group_2070		hypothetical protein	9	BHLJDMHH_00965	NPOCEBJK_00775	KOHBONEN_00600	OJLDIIAO_00843	IMKCCEHM_00455	LCHFHOPM_01001	MKNBIJCM_00453	JFFOGJED_01120	BMOJNIBD_01189
recO		DNA repair protein RecO	9	BHLJDMHH_01148	NPOCEBJK_00577	KOHBONEN_00510	OJLDIIAO_00658	IMKCCEHM_00654	LCHFHOPM_01193	MKNBIJCM_00652	JFFOGJED_00922	BMOJNIBD_00991
group_2072		putative AAA domain-containing protein	9	BHLJDMHH_00962	NPOCEBJK_00778	KOHBONEN_00603	OJLDIIAO_00840	IMKCCEHM_00452	LCHFHOPM_01004	MKNBIJCM_00450	JFFOGJED_01123	BMOJNIBD_01192
gtfB		UDP-N-acetylglucosamine--peptide N-acetylglucosaminyltransferase stabilizing protein GtfB	9	BHLJDMHH_00794	NPOCEBJK_00965	KOHBONEN_00775	OJLDIIAO_00766	IMKCCEHM_00271	LCHFHOPM_00961	MKNBIJCM_00270	JFFOGJED_01289	BMOJNIBD_01406
artM_2		Arginine transport ATP-binding protein ArtM	9	BHLJDMHH_00571	NPOCEBJK_01194	KOHBONEN_01009	OJLDIIAO_01055	IMKCCEHM_00040	LCHFHOPM_00728	MKNBIJCM_00039	JFFOGJED_01522	BMOJNIBD_01641
bglF		PTS system beta-glucoside-specific EIIBCA component	9	BHLJDMHH_00881	NPOCEBJK_00858	KOHBONEN_00683	OJLDIIAO_01087	IMKCCEHM_00371	LCHFHOPM_01083	MKNBIJCM_00370	JFFOGJED_01202	BMOJNIBD_01319
group_2076		hypothetical protein	9	BHLJDMHH_01458	NPOCEBJK_01469	KOHBONEN_00210	OJLDIIAO_01117	IMKCCEHM_01347	LCHFHOPM_00657	MKNBIJCM_01348	JFFOGJED_00237	BMOJNIBD_00237
group_2077		hypothetical protein	9	BHLJDMHH_00928	NPOCEBJK_00813	KOHBONEN_00638	OJLDIIAO_01295	IMKCCEHM_00417	LCHFHOPM_01039	MKNBIJCM_00415	JFFOGJED_01158	BMOJNIBD_01274
cadA		Cadmium, zinc and cobalt-transporting ATPase	9	BHLJDMHH_00569	NPOCEBJK_01196	KOHBONEN_01011	OJLDIIAO_01053	IMKCCEHM_00038	LCHFHOPM_00726	MKNBIJCM_00037	JFFOGJED_01524	BMOJNIBD_01643
cpdA		3',5'-cyclic adenosine monophosphate phosphodiesterase CpdA	9	BHLJDMHH_00614	NPOCEBJK_01153	KOHBONEN_00966	OJLDIIAO_00180	IMKCCEHM_00081	LCHFHOPM_00770	MKNBIJCM_00080	JFFOGJED_01480	BMOJNIBD_01599
group_2080		hypothetical protein	9	BHLJDMHH_00643	NPOCEBJK_01122	KOHBONEN_00935	OJLDIIAO_00217	IMKCCEHM_00112	LCHFHOPM_00801	MKNBIJCM_00111	JFFOGJED_01448	BMOJNIBD_01568
dut		Deoxyuridine 5'-triphosphate nucleotidohydrolase	9	BHLJDMHH_00814	NPOCEBJK_00947	KOHBONEN_00751	OJLDIIAO_00644	IMKCCEHM_00289	LCHFHOPM_01154	MKNBIJCM_00288	JFFOGJED_01271	BMOJNIBD_01388
group_2082		hypothetical protein	9	BHLJDMHH_00958	NPOCEBJK_00782	KOHBONEN_00607	OJLDIIAO_00561	IMKCCEHM_00448	LCHFHOPM_01008	MKNBIJCM_00446	JFFOGJED_01127	BMOJNIBD_01196
pnuC		Nicotinamide riboside transporter PnuC	9	BHLJDMHH_00873	NPOCEBJK_00865	KOHBONEN_00691	OJLDIIAO_01565	IMKCCEHM_00364	LCHFHOPM_01090	MKNBIJCM_00363	JFFOGJED_01209	BMOJNIBD_01326
thyA		Thymidylate synthase	9	BHLJDMHH_01514	NPOCEBJK_01256	KOHBONEN_00326	OJLDIIAO_01381	IMKCCEHM_01562	LCHFHOPM_01447	MKNBIJCM_01564	JFFOGJED_00026	BMOJNIBD_00026
group_2085		hypothetical protein	9	BHLJDMHH_01417	NPOCEBJK_01512	KOHBONEN_00278	OJLDIIAO_01516	IMKCCEHM_01304	LCHFHOPM_00615	MKNBIJCM_01305	JFFOGJED_00279	BMOJNIBD_00279
group_2086		putative tautomerase	9	BHLJDMHH_01104	NPOCEBJK_00625	KOHBONEN_00464	OJLDIIAO_00344	IMKCCEHM_00606	LCHFHOPM_01239	MKNBIJCM_00603	JFFOGJED_00970	BMOJNIBD_01039
group_2087		putative RNA methyltransferase	9	BHLJDMHH_01356	NPOCEBJK_01323	KOHBONEN_00043	OJLDIIAO_00434	IMKCCEHM_01492	LCHFHOPM_01533	MKNBIJCM_01494	JFFOGJED_00091	BMOJNIBD_00091
glnR		HTH-type transcriptional regulator GlnR	9	BHLJDMHH_00841	NPOCEBJK_00919	KOHBONEN_00723	OJLDIIAO_00315	IMKCCEHM_00317	LCHFHOPM_01125	MKNBIJCM_00316	JFFOGJED_01243	BMOJNIBD_01360
gdx_2		Guanidinium exporter	9	BHLJDMHH_01439	NPOCEBJK_01490	KOHBONEN_00231	OJLDIIAO_00406	IMKCCEHM_01326	LCHFHOPM_00637	MKNBIJCM_01327	JFFOGJED_00257	BMOJNIBD_00257
group_2090		hypothetical protein	9	BHLJDMHH_01476	NPOCEBJK_01455	KOHBONEN_00174	OJLDIIAO_01100	IMKCCEHM_01361	LCHFHOPM_00671	MKNBIJCM_01362	JFFOGJED_00223	BMOJNIBD_00223
pstS1_2		Phosphate-binding protein PstS 1	9	BHLJDMHH_00927	NPOCEBJK_00814	KOHBONEN_00639	OJLDIIAO_01296	IMKCCEHM_00416	LCHFHOPM_01040	MKNBIJCM_00414	JFFOGJED_01159	BMOJNIBD_01275
group_2092		hypothetical protein	9	BHLJDMHH_00583	NPOCEBJK_01182	KOHBONEN_00997	OJLDIIAO_00755	IMKCCEHM_00052	LCHFHOPM_00741	MKNBIJCM_00051	JFFOGJED_01509	BMOJNIBD_01628
tmcAL		tRNA(Met) cytidine acetate ligase	9	BHLJDMHH_00982	NPOCEBJK_00758	KOHBONEN_00583	OJLDIIAO_00273	IMKCCEHM_00472	LCHFHOPM_00984	MKNBIJCM_00470	JFFOGJED_01103	BMOJNIBD_01172
group_2094		Farnesyl diphosphate synthase	9	BHLJDMHH_00994	NPOCEBJK_00746	KOHBONEN_00571	OJLDIIAO_00287	IMKCCEHM_00484	LCHFHOPM_00972	MKNBIJCM_00482	JFFOGJED_01091	BMOJNIBD_01160
yodB		HTH-type transcriptional regulator YodB	9	BHLJDMHH_00826	NPOCEBJK_00934	KOHBONEN_00738	OJLDIIAO_00300	IMKCCEHM_00302	LCHFHOPM_01140	MKNBIJCM_00301	JFFOGJED_01258	BMOJNIBD_01375
pepDA		Dipeptidase A	9	BHLJDMHH_00930	NPOCEBJK_00811	KOHBONEN_00636	OJLDIIAO_01059	IMKCCEHM_00419	LCHFHOPM_01037	MKNBIJCM_00417	JFFOGJED_01156	BMOJNIBD_01272
group_2097		hypothetical protein	9	BHLJDMHH_00581	NPOCEBJK_01184	KOHBONEN_00999	OJLDIIAO_00753	IMKCCEHM_00050	LCHFHOPM_00739	MKNBIJCM_00049	JFFOGJED_01511	BMOJNIBD_01630
yqeN		putative protein YqeN	9	BHLJDMHH_01541	NPOCEBJK_00474	KOHBONEN_00546	OJLDIIAO_00373	IMKCCEHM_00691	LCHFHOPM_01556	MKNBIJCM_00691	JFFOGJED_00884	BMOJNIBD_00953
yknY		putative ABC transporter ATP-binding protein YknY	9	BHLJDMHH_01499	NPOCEBJK_01274	KOHBONEN_00341	OJLDIIAO_00225	IMKCCEHM_01543	LCHFHOPM_01461	MKNBIJCM_01545	JFFOGJED_00040	BMOJNIBD_00040
group_21		2-dehydropantoate 2-reductase	9	BHLJDMHH_01452	NPOCEBJK_01476	KOHBONEN_00217	OJLDIIAO_01449	IMKCCEHM_01340	LCHFHOPM_00650	MKNBIJCM_01341	JFFOGJED_00244	BMOJNIBD_00244
cmpD		Bicarbonate transport ATP-binding protein CmpD	9	BHLJDMHH_01031	NPOCEBJK_00698	KOHBONEN_00391	OJLDIIAO_00685	IMKCCEHM_00532	LCHFHOPM_01312	MKNBIJCM_00530	JFFOGJED_01043	BMOJNIBD_01112
group_2101		hypothetical protein	9	BHLJDMHH_00605	NPOCEBJK_01160	KOHBONEN_00975	OJLDIIAO_00171	IMKCCEHM_00074	LCHFHOPM_00763	MKNBIJCM_00073	JFFOGJED_01487	BMOJNIBD_01606
mutY		Adenine DNA glycosylase	9	BHLJDMHH_00601	NPOCEBJK_01164	KOHBONEN_00979	OJLDIIAO_00167	IMKCCEHM_00070	LCHFHOPM_00759	MKNBIJCM_00069	JFFOGJED_01491	BMOJNIBD_01610
ctsR		Transcriptional regulator CtsR	9	BHLJDMHH_00685	NPOCEBJK_01083	KOHBONEN_00894	OJLDIIAO_00147	IMKCCEHM_00150	LCHFHOPM_00840	MKNBIJCM_00149	JFFOGJED_01409	BMOJNIBD_01529
group_2104		hypothetical protein	9	BHLJDMHH_00960	NPOCEBJK_00780	KOHBONEN_00605	OJLDIIAO_00563	IMKCCEHM_00450	LCHFHOPM_01006	MKNBIJCM_00448	JFFOGJED_01125	BMOJNIBD_01194
group_2105		hypothetical protein	9	BHLJDMHH_01552	NPOCEBJK_00485	KOHBONEN_00534	OJLDIIAO_00362	IMKCCEHM_00680	LCHFHOPM_01544	MKNBIJCM_00678	JFFOGJED_00896	BMOJNIBD_00965
group_2106		hypothetical protein	9	BHLJDMHH_01077	NPOCEBJK_00652	KOHBONEN_00437	OJLDIIAO_00461	IMKCCEHM_00579	LCHFHOPM_01266	MKNBIJCM_00576	JFFOGJED_00997	BMOJNIBD_01066
tilS		tRNA(Ile)-lysidine synthase	9	BHLJDMHH_01488	NPOCEBJK_01285	KOHBONEN_00352	OJLDIIAO_00236	IMKCCEHM_01532	LCHFHOPM_01474	MKNBIJCM_01534	JFFOGJED_00053	BMOJNIBD_00053
dld		Quinone-dependent D-lactate dehydrogenase	9	BHLJDMHH_01497	NPOCEBJK_01276	KOHBONEN_00343	OJLDIIAO_00227	IMKCCEHM_01541	LCHFHOPM_01463	MKNBIJCM_01543	JFFOGJED_00042	BMOJNIBD_00042
group_2109		hypothetical protein	9	BHLJDMHH_01319	NPOCEBJK_01353	KOHBONEN_00082	OJLDIIAO_00355	IMKCCEHM_01462	LCHFHOPM_01350	MKNBIJCM_01463	JFFOGJED_00122	BMOJNIBD_00122
tadA_1		tRNA-specific adenosine deaminase	9	BHLJDMHH_00698	NPOCEBJK_01070	KOHBONEN_00882	OJLDIIAO_00382	IMKCCEHM_00163	LCHFHOPM_00853	MKNBIJCM_00162	JFFOGJED_01396	BMOJNIBD_01516
group_2111		hypothetical protein	9	BHLJDMHH_00898	NPOCEBJK_00844	KOHBONEN_00669	OJLDIIAO_01511	IMKCCEHM_00385	LCHFHOPM_01069	MKNBIJCM_00384	JFFOGJED_01188	BMOJNIBD_01305
group_2112		hypothetical protein	9	BHLJDMHH_00693	NPOCEBJK_01075	KOHBONEN_00886	OJLDIIAO_00378	IMKCCEHM_00158	LCHFHOPM_00848	MKNBIJCM_00157	JFFOGJED_01401	BMOJNIBD_01521
glpG		Rhomboid protease GlpG	9	BHLJDMHH_00835	NPOCEBJK_00925	KOHBONEN_00729	OJLDIIAO_00309	IMKCCEHM_00311	LCHFHOPM_01131	MKNBIJCM_00310	JFFOGJED_01249	BMOJNIBD_01366
divIB		Cell division protein DivIB	9	BHLJDMHH_01062	NPOCEBJK_00667	KOHBONEN_00422	OJLDIIAO_00446	IMKCCEHM_00563	LCHFHOPM_01281	MKNBIJCM_00561	JFFOGJED_01012	BMOJNIBD_01081
group_2115		hypothetical protein	9	BHLJDMHH_00644	NPOCEBJK_01121	KOHBONEN_00934	OJLDIIAO_00218	IMKCCEHM_00113	LCHFHOPM_00802	MKNBIJCM_00112	JFFOGJED_01447	BMOJNIBD_01567
mggB		Mannosylglucosyl-3-phosphoglycerate phosphatase	9	BHLJDMHH_00946	NPOCEBJK_00794	KOHBONEN_00619	OJLDIIAO_00549	IMKCCEHM_00436	LCHFHOPM_01020	MKNBIJCM_00434	JFFOGJED_01139	BMOJNIBD_01208
gtaB		UTP--glucose-1-phosphate uridylyltransferase	9	BHLJDMHH_01413	NPOCEBJK_01516	KOHBONEN_00282	OJLDIIAO_00526	IMKCCEHM_01300	LCHFHOPM_00611	MKNBIJCM_01301	JFFOGJED_00283	BMOJNIBD_00283
group_2118		hypothetical protein	9	BHLJDMHH_01286	NPOCEBJK_01384	KOHBONEN_00113	OJLDIIAO_00075	IMKCCEHM_01431	LCHFHOPM_01381	MKNBIJCM_01432	JFFOGJED_00153	BMOJNIBD_00153
yumC		Ferredoxin--NADP reductase 2	9	BHLJDMHH_01260	NPOCEBJK_01410	KOHBONEN_00139	OJLDIIAO_00101	IMKCCEHM_01405	LCHFHOPM_01407	MKNBIJCM_01406	JFFOGJED_00179	BMOJNIBD_00179
group_212		hypothetical protein	9	BHLJDMHH_00867	NPOCEBJK_00877	KOHBONEN_00697	OJLDIIAO_01159	IMKCCEHM_00352	LCHFHOPM_01100	MKNBIJCM_00351	JFFOGJED_01218	BMOJNIBD_01335
ftsZ		Cell division protein FtsZ	9	BHLJDMHH_01064	NPOCEBJK_00665	KOHBONEN_00424	OJLDIIAO_00448	IMKCCEHM_00565	LCHFHOPM_01279	MKNBIJCM_00563	JFFOGJED_01010	BMOJNIBD_01079
fmt		Methionyl-tRNA formyltransferase	9	BHLJDMHH_01082	NPOCEBJK_00647	KOHBONEN_00442	OJLDIIAO_00322	IMKCCEHM_00584	LCHFHOPM_01261	MKNBIJCM_00581	JFFOGJED_00992	BMOJNIBD_01061
gdhIV		Glucose 1-dehydrogenase 4	9	BHLJDMHH_00903	NPOCEBJK_00839	KOHBONEN_00664	OJLDIIAO_01227	IMKCCEHM_00390	LCHFHOPM_01064	MKNBIJCM_00389	JFFOGJED_01183	BMOJNIBD_01300
miaA		tRNA dimethylallyltransferase	9	BHLJDMHH_00840	NPOCEBJK_00920	KOHBONEN_00724	OJLDIIAO_00314	IMKCCEHM_00316	LCHFHOPM_01126	MKNBIJCM_00315	JFFOGJED_01244	BMOJNIBD_01361
group_2124		hypothetical protein	9	BHLJDMHH_00865	NPOCEBJK_00879	KOHBONEN_00699	OJLDIIAO_01157	IMKCCEHM_00350	LCHFHOPM_01102	MKNBIJCM_00349	JFFOGJED_01220	BMOJNIBD_01337
hpf		Ribosome hibernation promotion factor	9	BHLJDMHH_01479	NPOCEBJK_01452	KOHBONEN_00171	OJLDIIAO_01097	IMKCCEHM_01364	LCHFHOPM_00674	MKNBIJCM_01365	JFFOGJED_00220	BMOJNIBD_00220
dapE_3		putative succinyl-diaminopimelate desuccinylase	9	BHLJDMHH_01526	NPOCEBJK_00459	KOHBONEN_00561	OJLDIIAO_01426	IMKCCEHM_00706	LCHFHOPM_01571	MKNBIJCM_00706	JFFOGJED_00869	BMOJNIBD_00938
ywlC		Threonylcarbamoyl-AMP synthase	9	BHLJDMHH_00664	NPOCEBJK_01102	KOHBONEN_00914	OJLDIIAO_00127	IMKCCEHM_00131	LCHFHOPM_00820	MKNBIJCM_00130	JFFOGJED_01429	BMOJNIBD_01549
group_2128		hypothetical protein	9	BHLJDMHH_00696	NPOCEBJK_01072	KOHBONEN_00884	OJLDIIAO_00380	IMKCCEHM_00161	LCHFHOPM_00851	MKNBIJCM_00160	JFFOGJED_01398	BMOJNIBD_01518
group_215		hypothetical protein	9	BHLJDMHH_00869	NPOCEBJK_00876	KOHBONEN_00695	OJLDIIAO_01161	IMKCCEHM_00353	LCHFHOPM_01099	MKNBIJCM_00352	JFFOGJED_01217	BMOJNIBD_01334
treR		HTH-type transcriptional regulator TreR	9	BHLJDMHH_00878	NPOCEBJK_00860	KOHBONEN_00685	OJLDIIAO_01085	IMKCCEHM_00369	LCHFHOPM_01085	MKNBIJCM_00368	JFFOGJED_01204	BMOJNIBD_01321
group_220		hypothetical protein	9	BHLJDMHH_00884	NPOCEBJK_00855	KOHBONEN_00680	OJLDIIAO_01566	IMKCCEHM_00374	LCHFHOPM_01080	MKNBIJCM_00373	JFFOGJED_01199	BMOJNIBD_01316
group_224		hypothetical protein	9	BHLJDMHH_00892	NPOCEBJK_00849	KOHBONEN_00674	OJLDIIAO_01335	IMKCCEHM_00380	LCHFHOPM_01074	MKNBIJCM_00379	JFFOGJED_01193	BMOJNIBD_01310
group_227		hypothetical protein	9	BHLJDMHH_00899	NPOCEBJK_00843	KOHBONEN_00668	OJLDIIAO_01510	IMKCCEHM_00386	LCHFHOPM_01068	MKNBIJCM_00385	JFFOGJED_01187	BMOJNIBD_01304
tarI		Ribitol-5-phosphate cytidylyltransferase	9	BHLJDMHH_00916	NPOCEBJK_00826	KOHBONEN_00650	OJLDIIAO_01484	IMKCCEHM_00404	LCHFHOPM_01051	MKNBIJCM_00402	JFFOGJED_01170	BMOJNIBD_01287
menF		Isochorismate synthase MenF	9	BHLJDMHH_00938	NPOCEBJK_00803	KOHBONEN_00628	OJLDIIAO_00540	IMKCCEHM_00427	LCHFHOPM_01029	MKNBIJCM_00425	JFFOGJED_01148	BMOJNIBD_01264
menD		2-succinyl-5-enolpyruvyl-6-hydroxy-3-cyclohexene-1-carboxylate synthase	9	BHLJDMHH_00939	NPOCEBJK_00802	KOHBONEN_00627	OJLDIIAO_00541	IMKCCEHM_00428	LCHFHOPM_01028	MKNBIJCM_00426	JFFOGJED_01147	BMOJNIBD_01263
group_237		hypothetical protein	9	BHLJDMHH_01034	NPOCEBJK_00695	KOHBONEN_00394	OJLDIIAO_00688	IMKCCEHM_00535	LCHFHOPM_01309	MKNBIJCM_00533	JFFOGJED_01040	BMOJNIBD_01109
rhaR		HTH-type transcriptional activator RhaR	9	BHLJDMHH_01040	NPOCEBJK_00689	KOHBONEN_00400	OJLDIIAO_01039	IMKCCEHM_00541	LCHFHOPM_01303	MKNBIJCM_00539	JFFOGJED_01034	BMOJNIBD_01103
group_240		hypothetical protein	9	BHLJDMHH_01106	NPOCEBJK_00623	KOHBONEN_00466	OJLDIIAO_01317	IMKCCEHM_00608	LCHFHOPM_01237	MKNBIJCM_00605	JFFOGJED_00968	BMOJNIBD_01037
mscL		Large-conductance mechanosensitive channel	9	BHLJDMHH_01108	NPOCEBJK_00621	KOHBONEN_00468	OJLDIIAO_01315	IMKCCEHM_00610	LCHFHOPM_01235	MKNBIJCM_00607	JFFOGJED_00966	BMOJNIBD_01035
pbuG_1		Guanine/hypoxanthine permease PbuG	9	BHLJDMHH_01241	NPOCEBJK_01430	KOHBONEN_00159	OJLDIIAO_00121	IMKCCEHM_01385	LCHFHOPM_01427	MKNBIJCM_01386	JFFOGJED_00199	BMOJNIBD_00199
group_25		hypothetical protein	9	BHLJDMHH_01543	NPOCEBJK_00476	KOHBONEN_00543	OJLDIIAO_00371	IMKCCEHM_00689	LCHFHOPM_01554	MKNBIJCM_00688	JFFOGJED_00886	BMOJNIBD_00955
group_250		hypothetical protein	9	BHLJDMHH_01264	NPOCEBJK_01406	KOHBONEN_00135	OJLDIIAO_00097	IMKCCEHM_01409	LCHFHOPM_01403	MKNBIJCM_01410	JFFOGJED_00175	BMOJNIBD_00175
group_251		hypothetical protein	9	BHLJDMHH_01282	NPOCEBJK_01388	KOHBONEN_00117	OJLDIIAO_00079	IMKCCEHM_01427	LCHFHOPM_01385	MKNBIJCM_01428	JFFOGJED_00157	BMOJNIBD_00157
group_252		hypothetical protein	9	BHLJDMHH_01304	NPOCEBJK_01366	KOHBONEN_00095	OJLDIIAO_00057	IMKCCEHM_01449	LCHFHOPM_01363	MKNBIJCM_01450	JFFOGJED_00135	BMOJNIBD_00135
group_253		hypothetical protein	9	BHLJDMHH_01324	NPOCEBJK_01349	KOHBONEN_00076	OJLDIIAO_00350	IMKCCEHM_01466	LCHFHOPM_01346	MKNBIJCM_01467	JFFOGJED_00118	BMOJNIBD_00118
ycjY		putative protein YcjY	9	BHLJDMHH_01333	NPOCEBJK_01341	KOHBONEN_00066	OJLDIIAO_00801	IMKCCEHM_01474	LCHFHOPM_01337	MKNBIJCM_01475	JFFOGJED_00109	BMOJNIBD_00109
group_260		IS1595 family transposase ISCac2	9	BHLJDMHH_01339	NPOCEBJK_01337	KOHBONEN_00060	OJLDIIAO_01256	IMKCCEHM_01478	LCHFHOPM_01519	MKNBIJCM_01480	JFFOGJED_00105	BMOJNIBD_00105
group_261		hypothetical protein	9	BHLJDMHH_01344	NPOCEBJK_01332	KOHBONEN_00055	OJLDIIAO_01251	IMKCCEHM_01483	LCHFHOPM_01524	MKNBIJCM_01485	JFFOGJED_00100	BMOJNIBD_00100
group_262		hypothetical protein	9	BHLJDMHH_01348	NPOCEBJK_01328	KOHBONEN_00051	OJLDIIAO_01521	IMKCCEHM_01487	LCHFHOPM_01528	MKNBIJCM_01489	JFFOGJED_00096	BMOJNIBD_00096
smc_3		Chromosome partition protein Smc	9	BHLJDMHH_01352	NPOCEBJK_01327	KOHBONEN_00047	OJLDIIAO_00438	IMKCCEHM_01488	LCHFHOPM_01529	MKNBIJCM_01490	JFFOGJED_00095	BMOJNIBD_00095
group_267		hypothetical protein	9	BHLJDMHH_01364	NPOCEBJK_01317	KOHBONEN_00036	OJLDIIAO_01032	IMKCCEHM_01498	LCHFHOPM_01540	MKNBIJCM_01500	JFFOGJED_00084	BMOJNIBD_00084
group_270	pbuG_2	Guanine/hypoxanthine permease PbuG	9	BHLJDMHH_01365	NPOCEBJK_01316	KOHBONEN_00035	OJLDIIAO_01031	IMKCCEHM_01499	LCHFHOPM_01541	MKNBIJCM_01501	JFFOGJED_00083	BMOJNIBD_00083
group_272		hypothetical protein	9	BHLJDMHH_01393	NPOCEBJK_01536	KOHBONEN_00302	OJLDIIAO_00879	IMKCCEHM_01280	LCHFHOPM_00591	MKNBIJCM_01281	JFFOGJED_00303	BMOJNIBD_00303
ung		Uracil-DNA glycosylase	9	BHLJDMHH_01401	NPOCEBJK_01528	KOHBONEN_00294	OJLDIIAO_00538	IMKCCEHM_01288	LCHFHOPM_00599	MKNBIJCM_01289	JFFOGJED_00295	BMOJNIBD_00295
group_274		hypothetical protein	9	BHLJDMHH_01427	NPOCEBJK_01502	KOHBONEN_00243	OJLDIIAO_00418	IMKCCEHM_01314	LCHFHOPM_00625	MKNBIJCM_01315	JFFOGJED_00269	BMOJNIBD_00269
ppaX		Pyrophosphatase PpaX	9	BHLJDMHH_01442	NPOCEBJK_01486	KOHBONEN_00227	OJLDIIAO_00402	IMKCCEHM_01329	LCHFHOPM_00640	MKNBIJCM_01330	JFFOGJED_00254	BMOJNIBD_00254
group_276		hypothetical protein	9	BHLJDMHH_01501	NPOCEBJK_01272	KOHBONEN_00339	OJLDIIAO_00223	IMKCCEHM_01545	LCHFHOPM_01459	MKNBIJCM_01547	JFFOGJED_00038	BMOJNIBD_00038
group_277		hypothetical protein	9	BHLJDMHH_01507	NPOCEBJK_01268	KOHBONEN_00333	OJLDIIAO_01379	IMKCCEHM_01550	LCHFHOPM_01454	MKNBIJCM_01552	JFFOGJED_00033	BMOJNIBD_00033
group_292		hypothetical protein	9	BHLJDMHH_00617	NPOCEBJK_01150	KOHBONEN_00963	OJLDIIAO_00183	IMKCCEHM_00084	LCHFHOPM_00773	MKNBIJCM_00083	JFFOGJED_01477	BMOJNIBD_01596
group_392		hypothetical protein	9	BHLJDMHH_00542	NPOCEBJK_01223	KOHBONEN_01037	OJLDIIAO_00572	IMKCCEHM_00011	LCHFHOPM_00699	MKNBIJCM_00011	JFFOGJED_01551	BMOJNIBD_01670
rnhA		Ribonuclease H	9	BHLJDMHH_00550	NPOCEBJK_01215	KOHBONEN_01029	OJLDIIAO_01079	IMKCCEHM_00019	LCHFHOPM_00708	MKNBIJCM_00019	JFFOGJED_01542	BMOJNIBD_01661
naiP		Putative niacin/nicotinamide transporter NaiP	9	BHLJDMHH_00562	NPOCEBJK_01203	KOHBONEN_01018	OJLDIIAO_00695	IMKCCEHM_00031	LCHFHOPM_00719	MKNBIJCM_00030	JFFOGJED_01531	BMOJNIBD_01650
group_399		hypothetical protein	9	BHLJDMHH_00568	NPOCEBJK_01197	KOHBONEN_01012	OJLDIIAO_01052	IMKCCEHM_00037	LCHFHOPM_00725	MKNBIJCM_00036	JFFOGJED_01525	BMOJNIBD_01644
czrA		HTH-type transcriptional repressor CzrA	9	BHLJDMHH_00570	NPOCEBJK_01195	KOHBONEN_01010	OJLDIIAO_01054	IMKCCEHM_00039	LCHFHOPM_00727	MKNBIJCM_00038	JFFOGJED_01523	BMOJNIBD_01642
tdh		L-threonine 3-dehydrogenase	9	BHLJDMHH_00589	NPOCEBJK_01176	KOHBONEN_00991	OJLDIIAO_00155	IMKCCEHM_00058	LCHFHOPM_00747	MKNBIJCM_00057	JFFOGJED_01503	BMOJNIBD_01622
pncA		Nicotinamidase/pyrazinamidase	9	BHLJDMHH_00595	NPOCEBJK_01170	KOHBONEN_00985	OJLDIIAO_00161	IMKCCEHM_00064	LCHFHOPM_00753	MKNBIJCM_00063	JFFOGJED_01497	BMOJNIBD_01616
menI		1,4-dihydroxy-2-naphthoyl-CoA hydrolase	9	BHLJDMHH_00596	NPOCEBJK_01169	KOHBONEN_00984	OJLDIIAO_00162	IMKCCEHM_00065	LCHFHOPM_00754	MKNBIJCM_00064	JFFOGJED_01496	BMOJNIBD_01615
group_404		hypothetical protein	9	BHLJDMHH_00621	NPOCEBJK_01146	KOHBONEN_00959	OJLDIIAO_00187	IMKCCEHM_00088	LCHFHOPM_00777	MKNBIJCM_00087	JFFOGJED_01473	BMOJNIBD_01592
group_405		Protein SprT-like protein	9	BHLJDMHH_00623	NPOCEBJK_01144	KOHBONEN_00957	OJLDIIAO_00189	IMKCCEHM_00090	LCHFHOPM_00779	MKNBIJCM_00089	JFFOGJED_01471	BMOJNIBD_01590
yedJ		putative protein YedJ	9	BHLJDMHH_00631	NPOCEBJK_01136	KOHBONEN_00949	OJLDIIAO_00203	IMKCCEHM_00098	LCHFHOPM_00787	MKNBIJCM_00097	JFFOGJED_01463	BMOJNIBD_01582
group_407		hypothetical protein	9	BHLJDMHH_00635	NPOCEBJK_01132	KOHBONEN_00945	OJLDIIAO_00207	IMKCCEHM_00102	LCHFHOPM_00791	MKNBIJCM_00101	JFFOGJED_01459	BMOJNIBD_01578
group_409		hypothetical protein	9	BHLJDMHH_00667	NPOCEBJK_01099	KOHBONEN_00911	OJLDIIAO_00130	IMKCCEHM_00134	LCHFHOPM_00823	MKNBIJCM_00133	JFFOGJED_01426	BMOJNIBD_01546
atpF		ATP synthase subunit b	9	BHLJDMHH_00671	NPOCEBJK_01095	KOHBONEN_00907	OJLDIIAO_00134	IMKCCEHM_00138	LCHFHOPM_00827	MKNBIJCM_00137	JFFOGJED_01422	BMOJNIBD_01542
rlmA		23S rRNA (guanine(745)-N(1))-methyltransferase	9	BHLJDMHH_00690	NPOCEBJK_01078	KOHBONEN_00889	OJLDIIAO_00152	IMKCCEHM_00155	LCHFHOPM_00845	MKNBIJCM_00154	JFFOGJED_01404	BMOJNIBD_01524
group_412		hypothetical protein	9	BHLJDMHH_00691	NPOCEBJK_01077	KOHBONEN_00888	OJLDIIAO_00376	IMKCCEHM_00156	LCHFHOPM_00846	MKNBIJCM_00155	JFFOGJED_01403	BMOJNIBD_01523
group_413		hypothetical protein	9	BHLJDMHH_00692	NPOCEBJK_01076	KOHBONEN_00887	OJLDIIAO_00377	IMKCCEHM_00157	LCHFHOPM_00847	MKNBIJCM_00156	JFFOGJED_01402	BMOJNIBD_01522
group_414		hypothetical protein	9	BHLJDMHH_00702	NPOCEBJK_01066	KOHBONEN_00878	OJLDIIAO_00386	IMKCCEHM_00167	LCHFHOPM_00857	MKNBIJCM_00166	JFFOGJED_01392	BMOJNIBD_01512
group_415		hypothetical protein	9	BHLJDMHH_00710	NPOCEBJK_01058	KOHBONEN_00870	OJLDIIAO_00394	IMKCCEHM_00175	LCHFHOPM_00865	MKNBIJCM_00174	JFFOGJED_01384	BMOJNIBD_01504
metQ_3		D-methionine-binding lipoprotein MetQ	9	BHLJDMHH_00745	NPOCEBJK_01023	KOHBONEN_00835	OJLDIIAO_00031	IMKCCEHM_00210	LCHFHOPM_00900	MKNBIJCM_00209	JFFOGJED_01349	BMOJNIBD_01469
group_418		Putative TrmH family tRNA/rRNA methyltransferase	9	BHLJDMHH_00751	NPOCEBJK_01017	KOHBONEN_00829	OJLDIIAO_00037	IMKCCEHM_00216	LCHFHOPM_00906	MKNBIJCM_00215	JFFOGJED_01343	BMOJNIBD_01463
group_419		hypothetical protein	9	BHLJDMHH_00752	NPOCEBJK_01016	KOHBONEN_00828	OJLDIIAO_00038	IMKCCEHM_00217	LCHFHOPM_00907	MKNBIJCM_00216	JFFOGJED_01342	BMOJNIBD_01462
group_42		hypothetical protein	9	BHLJDMHH_00888	NPOCEBJK_00852	KOHBONEN_00677	OJLDIIAO_01332	IMKCCEHM_00377	LCHFHOPM_01077	MKNBIJCM_00376	JFFOGJED_01196	BMOJNIBD_01313
ecfA2		Energy-coupling factor transporter ATP-binding protein EcfA2	9	BHLJDMHH_00766	NPOCEBJK_01002	KOHBONEN_00814	OJLDIIAO_00052	IMKCCEHM_00231	LCHFHOPM_00921	MKNBIJCM_00230	JFFOGJED_01328	BMOJNIBD_01448
ytrE		ABC transporter ATP-binding protein YtrE	9	BHLJDMHH_00773	NPOCEBJK_00987	KOHBONEN_00797	OJLDIIAO_00253	IMKCCEHM_00249	LCHFHOPM_00939	MKNBIJCM_00248	JFFOGJED_01310	BMOJNIBD_01430
group_422		hypothetical protein	9	BHLJDMHH_00774	NPOCEBJK_00986	KOHBONEN_00796	OJLDIIAO_00254	IMKCCEHM_00250	LCHFHOPM_00940	MKNBIJCM_00249	JFFOGJED_01309	BMOJNIBD_01429
group_424		Putative universal stress protein	9	BHLJDMHH_00803	NPOCEBJK_00957	KOHBONEN_00762	OJLDIIAO_00702	IMKCCEHM_00279	LCHFHOPM_01164	MKNBIJCM_00278	JFFOGJED_01281	BMOJNIBD_01398
aldC		Alpha-acetolactate decarboxylase	9	BHLJDMHH_00807	NPOCEBJK_00953	KOHBONEN_00758	OJLDIIAO_00706	IMKCCEHM_00283	LCHFHOPM_01160	MKNBIJCM_00282	JFFOGJED_01277	BMOJNIBD_01394
group_427		hypothetical protein	9	BHLJDMHH_00820	NPOCEBJK_00941	KOHBONEN_00745	OJLDIIAO_00650	IMKCCEHM_00295	LCHFHOPM_01148	MKNBIJCM_00294	JFFOGJED_01265	BMOJNIBD_01382
penA		Penicillin-binding protein 2B	9	BHLJDMHH_00833	NPOCEBJK_00927	KOHBONEN_00731	OJLDIIAO_00307	IMKCCEHM_00309	LCHFHOPM_01133	MKNBIJCM_00308	JFFOGJED_01251	BMOJNIBD_01368
group_429		hypothetical protein	9	BHLJDMHH_00836	NPOCEBJK_00924	KOHBONEN_00728	OJLDIIAO_00310	IMKCCEHM_00312	LCHFHOPM_01130	MKNBIJCM_00311	JFFOGJED_01248	BMOJNIBD_01365
group_430		hypothetical protein	9	BHLJDMHH_00843	NPOCEBJK_00917	KOHBONEN_00721	OJLDIIAO_00317	IMKCCEHM_00319	LCHFHOPM_01123	MKNBIJCM_00318	JFFOGJED_01241	BMOJNIBD_01358
group_431		hypothetical protein	9	BHLJDMHH_00850	NPOCEBJK_00907	KOHBONEN_00714	OJLDIIAO_01196	IMKCCEHM_00329	LCHFHOPM_01116	MKNBIJCM_00328	JFFOGJED_01234	BMOJNIBD_01351
group_432		hypothetical protein	9	BHLJDMHH_00852	NPOCEBJK_00905	KOHBONEN_00712	OJLDIIAO_01198	IMKCCEHM_00331	LCHFHOPM_01114	MKNBIJCM_00331	JFFOGJED_01232	BMOJNIBD_01349
aes_2		Acetyl esterase	9	BHLJDMHH_00853	NPOCEBJK_00904	KOHBONEN_00711	OJLDIIAO_01199	IMKCCEHM_00332	LCHFHOPM_01113	MKNBIJCM_00332	JFFOGJED_01231	BMOJNIBD_01348
malL		Oligo-1,6-glucosidase	9	BHLJDMHH_00866	NPOCEBJK_00878	KOHBONEN_00698	OJLDIIAO_01158	IMKCCEHM_00351	LCHFHOPM_01101	MKNBIJCM_00350	JFFOGJED_01219	BMOJNIBD_01336
azoR		FMN-dependent NADH-azoreductase	9	BHLJDMHH_00871	NPOCEBJK_00868	KOHBONEN_00693	OJLDIIAO_01572	IMKCCEHM_00361	LCHFHOPM_01092	MKNBIJCM_00360	JFFOGJED_01211	BMOJNIBD_01328
group_438		hypothetical protein	9	BHLJDMHH_00874	NPOCEBJK_00864	KOHBONEN_00690	OJLDIIAO_01564	IMKCCEHM_00365	LCHFHOPM_01089	MKNBIJCM_00364	JFFOGJED_01208	BMOJNIBD_01325
trePP		Trehalose 6-phosphate phosphorylase	9	BHLJDMHH_00882	NPOCEBJK_00857	KOHBONEN_00682	OJLDIIAO_01088	IMKCCEHM_00372	LCHFHOPM_01082	MKNBIJCM_00371	JFFOGJED_01201	BMOJNIBD_01318
group_44		hypothetical protein	9	BHLJDMHH_00904	NPOCEBJK_00838	KOHBONEN_00663	OJLDIIAO_01228	IMKCCEHM_00391	LCHFHOPM_01063	MKNBIJCM_00390	JFFOGJED_01182	BMOJNIBD_01299
bcsA		Cellulose synthase catalytic subunit [UDP-forming]	9	BHLJDMHH_00887	NPOCEBJK_00853	KOHBONEN_00678	OJLDIIAO_01331	IMKCCEHM_00376	LCHFHOPM_01078	MKNBIJCM_00375	JFFOGJED_01197	BMOJNIBD_01314
group_441		hypothetical protein	9	BHLJDMHH_00900	NPOCEBJK_00842	KOHBONEN_00667	OJLDIIAO_01523	IMKCCEHM_00387	LCHFHOPM_01067	MKNBIJCM_00386	JFFOGJED_01186	BMOJNIBD_01303
group_444		hypothetical protein	9	BHLJDMHH_00913	NPOCEBJK_00829	KOHBONEN_00653	OJLDIIAO_01258	IMKCCEHM_00401	LCHFHOPM_01054	MKNBIJCM_00399	JFFOGJED_01173	BMOJNIBD_01290
group_445		hypothetical protein	9	BHLJDMHH_00925	NPOCEBJK_00817	KOHBONEN_00641	OJLDIIAO_00830	IMKCCEHM_00413	LCHFHOPM_01042	MKNBIJCM_00411	JFFOGJED_01161	BMOJNIBD_01277
group_446		hypothetical protein	9	BHLJDMHH_00929	NPOCEBJK_00812	KOHBONEN_00637	OJLDIIAO_01058	IMKCCEHM_00418	LCHFHOPM_01038	MKNBIJCM_00416	JFFOGJED_01157	BMOJNIBD_01273
nrgA		Ammonium transporter	9	BHLJDMHH_00932	NPOCEBJK_00809	KOHBONEN_00634	OJLDIIAO_01061	IMKCCEHM_00421	LCHFHOPM_01035	MKNBIJCM_00419	JFFOGJED_01154	BMOJNIBD_01270
ydeN		Putative hydrolase YdeN	9	BHLJDMHH_00933	NPOCEBJK_00808	KOHBONEN_00633	OJLDIIAO_01417	IMKCCEHM_00422	LCHFHOPM_01034	MKNBIJCM_00420	JFFOGJED_01153	BMOJNIBD_01269
menH		2-succinyl-6-hydroxy-2,4-cyclohexadiene-1-carboxylate synthase	9	BHLJDMHH_00940	NPOCEBJK_00801	KOHBONEN_00626	OJLDIIAO_00542	IMKCCEHM_00429	LCHFHOPM_01027	MKNBIJCM_00427	JFFOGJED_01146	BMOJNIBD_01262
group_450		hypothetical protein	9	BHLJDMHH_00942	NPOCEBJK_00798	KOHBONEN_00623	OJLDIIAO_00545	IMKCCEHM_00432	LCHFHOPM_01024	MKNBIJCM_00430	JFFOGJED_01143	BMOJNIBD_01212
menC		o-succinylbenzoate synthase	9	BHLJDMHH_00943	NPOCEBJK_00797	KOHBONEN_00622	OJLDIIAO_00546	IMKCCEHM_00433	LCHFHOPM_01023	MKNBIJCM_00431	JFFOGJED_01142	BMOJNIBD_01211
group_452		hypothetical protein	9	BHLJDMHH_00945	NPOCEBJK_00795	KOHBONEN_00620	OJLDIIAO_00548	IMKCCEHM_00435	LCHFHOPM_01021	MKNBIJCM_00433	JFFOGJED_01140	BMOJNIBD_01209
group_454		hypothetical protein	9	BHLJDMHH_00963	NPOCEBJK_00777	KOHBONEN_00602	OJLDIIAO_00841	IMKCCEHM_00453	LCHFHOPM_01003	MKNBIJCM_00451	JFFOGJED_01122	BMOJNIBD_01191
groS		10 kDa chaperonin	9	BHLJDMHH_00970	NPOCEBJK_00770	KOHBONEN_00595	OJLDIIAO_00261	IMKCCEHM_00460	LCHFHOPM_00996	MKNBIJCM_00458	JFFOGJED_01115	BMOJNIBD_01184
nadD		Nicotinate-nucleotide adenylyltransferase	9	BHLJDMHH_00978	NPOCEBJK_00762	KOHBONEN_00587	OJLDIIAO_00269	IMKCCEHM_00468	LCHFHOPM_00988	MKNBIJCM_00466	JFFOGJED_01107	BMOJNIBD_01176
xseB		Exodeoxyribonuclease 7 small subunit	9	BHLJDMHH_00993	NPOCEBJK_00747	KOHBONEN_00572	OJLDIIAO_00286	IMKCCEHM_00483	LCHFHOPM_00973	MKNBIJCM_00481	JFFOGJED_01092	BMOJNIBD_01161
lytG		Exo-glucosaminidase LytG	9	BHLJDMHH_01016	NPOCEBJK_00713	KOHBONEN_00376	OJLDIIAO_00670	IMKCCEHM_00517	LCHFHOPM_01327	MKNBIJCM_00515	JFFOGJED_01058	BMOJNIBD_01127
group_459		hypothetical protein	9	BHLJDMHH_01019	NPOCEBJK_00710	KOHBONEN_00379	OJLDIIAO_00673	IMKCCEHM_00520	LCHFHOPM_01324	MKNBIJCM_00518	JFFOGJED_01055	BMOJNIBD_01124
group_460		hypothetical protein	9	BHLJDMHH_01024	NPOCEBJK_00705	KOHBONEN_00384	OJLDIIAO_00678	IMKCCEHM_00525	LCHFHOPM_01319	MKNBIJCM_00523	JFFOGJED_01050	BMOJNIBD_01119
group_461		Putative NrdI-like protein	9	BHLJDMHH_01025	NPOCEBJK_00704	KOHBONEN_00385	OJLDIIAO_00679	IMKCCEHM_00526	LCHFHOPM_01318	MKNBIJCM_00524	JFFOGJED_01049	BMOJNIBD_01118
crcB_1		Putative fluoride ion transporter CrcB	9	BHLJDMHH_01032	NPOCEBJK_00697	KOHBONEN_00392	OJLDIIAO_00686	IMKCCEHM_00533	LCHFHOPM_01311	MKNBIJCM_00531	JFFOGJED_01042	BMOJNIBD_01111
group_463		hypothetical protein	9	BHLJDMHH_01035	NPOCEBJK_00694	KOHBONEN_00395	OJLDIIAO_00689	IMKCCEHM_00536	LCHFHOPM_01308	MKNBIJCM_00534	JFFOGJED_01039	BMOJNIBD_01108
fliY		L-cystine-binding protein FliY	9	BHLJDMHH_01045	NPOCEBJK_00684	KOHBONEN_00405	OJLDIIAO_01044	IMKCCEHM_00546	LCHFHOPM_01298	MKNBIJCM_00544	JFFOGJED_01029	BMOJNIBD_01098
rsmE		Ribosomal RNA small subunit methyltransferase E	9	BHLJDMHH_01053	NPOCEBJK_00676	KOHBONEN_00413	OJLDIIAO_01077	IMKCCEHM_00554	LCHFHOPM_01290	MKNBIJCM_00552	JFFOGJED_01021	BMOJNIBD_01090
ftsL		Cell division protein FtsL	9	BHLJDMHH_01057	NPOCEBJK_00672	KOHBONEN_00417	OJLDIIAO_00441	IMKCCEHM_00558	LCHFHOPM_01286	MKNBIJCM_00556	JFFOGJED_01017	BMOJNIBD_01086
group_467		hypothetical protein	9	BHLJDMHH_01067	NPOCEBJK_00662	KOHBONEN_00427	OJLDIIAO_00451	IMKCCEHM_00568	LCHFHOPM_01276	MKNBIJCM_00566	JFFOGJED_01007	BMOJNIBD_01076
recD2		ATP-dependent RecD-like DNA helicase	9	BHLJDMHH_01072	NPOCEBJK_00657	KOHBONEN_00432	OJLDIIAO_00456	IMKCCEHM_00573	LCHFHOPM_01271	MKNBIJCM_00571	JFFOGJED_01002	BMOJNIBD_01071
rpmB		50S ribosomal protein L28	9	BHLJDMHH_01089	NPOCEBJK_00640	KOHBONEN_00449	OJLDIIAO_00329	IMKCCEHM_00591	LCHFHOPM_01254	MKNBIJCM_00588	JFFOGJED_00985	BMOJNIBD_01054
group_472		hypothetical protein	9	BHLJDMHH_01115	NPOCEBJK_00614	KOHBONEN_00475	OJLDIIAO_00711	IMKCCEHM_00617	LCHFHOPM_01228	MKNBIJCM_00615	JFFOGJED_00959	BMOJNIBD_01028
ccpA		Catabolite control protein A	9	BHLJDMHH_01131	NPOCEBJK_00598	KOHBONEN_00491	OJLDIIAO_00727	IMKCCEHM_00633	LCHFHOPM_01212	MKNBIJCM_00631	JFFOGJED_00943	BMOJNIBD_01012
yqeY		putative protein YqeY	9	BHLJDMHH_01143	NPOCEBJK_00582	KOHBONEN_00505	OJLDIIAO_00917	IMKCCEHM_00649	LCHFHOPM_01198	MKNBIJCM_00647	JFFOGJED_00927	BMOJNIBD_00996
alx_2		Putative membrane-bound redox modulator Alx	9	BHLJDMHH_01151	NPOCEBJK_00574	KOHBONEN_00513	OJLDIIAO_00661	IMKCCEHM_00657	LCHFHOPM_01190	MKNBIJCM_00655	JFFOGJED_00919	BMOJNIBD_00988
tag		DNA-3-methyladenine glycosylase 1	9	BHLJDMHH_01441	NPOCEBJK_01488	KOHBONEN_00229	OJLDIIAO_00404	IMKCCEHM_01328	LCHFHOPM_00639	MKNBIJCM_01329	JFFOGJED_00255	BMOJNIBD_00255
uppS		Ditrans,polycis-undecaprenyl-diphosphate synthase ((2E,6E)-farnesyl-diphosphate specific)	9	BHLJDMHH_01236	NPOCEBJK_01436	KOHBONEN_00164	OJLDIIAO_00243	IMKCCEHM_01380	LCHFHOPM_01432	MKNBIJCM_01381	JFFOGJED_00204	BMOJNIBD_00204
group_492		putative membrane protein	9	BHLJDMHH_01252	NPOCEBJK_01418	KOHBONEN_00147	OJLDIIAO_00109	IMKCCEHM_01397	LCHFHOPM_01415	MKNBIJCM_01398	JFFOGJED_00187	BMOJNIBD_00187
group_493		hypothetical protein	9	BHLJDMHH_01253	NPOCEBJK_01417	KOHBONEN_00146	OJLDIIAO_00108	IMKCCEHM_01398	LCHFHOPM_01414	MKNBIJCM_01399	JFFOGJED_00186	BMOJNIBD_00186
group_495		hypothetical protein	9	BHLJDMHH_01266	NPOCEBJK_01404	KOHBONEN_00133	OJLDIIAO_00095	IMKCCEHM_01411	LCHFHOPM_01401	MKNBIJCM_01412	JFFOGJED_00173	BMOJNIBD_00173
bioY2		Biotin transporter BioY2	9	BHLJDMHH_01284	NPOCEBJK_01386	KOHBONEN_00115	OJLDIIAO_00077	IMKCCEHM_01429	LCHFHOPM_01383	MKNBIJCM_01430	JFFOGJED_00155	BMOJNIBD_00155
birA		Bifunctional ligase/repressor BirA	9	BHLJDMHH_01285	NPOCEBJK_01385	KOHBONEN_00114	OJLDIIAO_00076	IMKCCEHM_01430	LCHFHOPM_01382	MKNBIJCM_01431	JFFOGJED_00154	BMOJNIBD_00154
rpoE		DNA-directed RNA polymerase subunit delta	9	BHLJDMHH_01297	NPOCEBJK_01373	KOHBONEN_00102	OJLDIIAO_00064	IMKCCEHM_01442	LCHFHOPM_01370	MKNBIJCM_01443	JFFOGJED_00142	BMOJNIBD_00142
walR		Transcriptional regulatory protein WalR	9	BHLJDMHH_01306	NPOCEBJK_01364	KOHBONEN_00093	OJLDIIAO_00896	IMKCCEHM_01451	LCHFHOPM_01361	MKNBIJCM_01452	JFFOGJED_00133	BMOJNIBD_00133
group_500		hypothetical protein	9	BHLJDMHH_01325	NPOCEBJK_01348	KOHBONEN_00075	OJLDIIAO_00349	IMKCCEHM_01467	LCHFHOPM_01345	MKNBIJCM_01468	JFFOGJED_00117	BMOJNIBD_00117
group_502		hypothetical protein	9	BHLJDMHH_01363	NPOCEBJK_01318	KOHBONEN_00037	OJLDIIAO_01034	IMKCCEHM_01497	LCHFHOPM_01539	MKNBIJCM_01499	JFFOGJED_00085	BMOJNIBD_00085
group_504		hypothetical protein	9	BHLJDMHH_01398	NPOCEBJK_01531	KOHBONEN_00297	OJLDIIAO_00874	IMKCCEHM_01285	LCHFHOPM_00596	MKNBIJCM_01286	JFFOGJED_00298	BMOJNIBD_00298
group_505		hypothetical protein	9	BHLJDMHH_01411	NPOCEBJK_01518	KOHBONEN_00284	OJLDIIAO_00528	IMKCCEHM_01298	LCHFHOPM_00609	MKNBIJCM_01299	JFFOGJED_00285	BMOJNIBD_00285
gpsA		Glycerol-3-phosphate dehydrogenase [NAD(P)+]	9	BHLJDMHH_01414	NPOCEBJK_01515	KOHBONEN_00281	OJLDIIAO_00525	IMKCCEHM_01301	LCHFHOPM_00612	MKNBIJCM_01302	JFFOGJED_00282	BMOJNIBD_00282
gla		Glycerol facilitator-aquaporin gla	9	BHLJDMHH_01418	NPOCEBJK_01511	KOHBONEN_00277	OJLDIIAO_01515	IMKCCEHM_01305	LCHFHOPM_00616	MKNBIJCM_01306	JFFOGJED_00278	BMOJNIBD_00278
potD		Spermidine/putrescine-binding periplasmic protein	9	BHLJDMHH_01420	NPOCEBJK_01509	KOHBONEN_00250	OJLDIIAO_01513	IMKCCEHM_01307	LCHFHOPM_00618	MKNBIJCM_01308	JFFOGJED_00276	BMOJNIBD_00276
potA		Spermidine/putrescine import ATP-binding protein PotA	9	BHLJDMHH_01423	NPOCEBJK_01506	KOHBONEN_00247	OJLDIIAO_01457	IMKCCEHM_01310	LCHFHOPM_00621	MKNBIJCM_01311	JFFOGJED_00273	BMOJNIBD_00273
group_510		putative protein	9	BHLJDMHH_01432	NPOCEBJK_01497	KOHBONEN_00238	OJLDIIAO_00413	IMKCCEHM_01319	LCHFHOPM_00630	MKNBIJCM_01320	JFFOGJED_00264	BMOJNIBD_00264
group_512		hypothetical protein	9	BHLJDMHH_01438	NPOCEBJK_01491	KOHBONEN_00232	OJLDIIAO_00407	IMKCCEHM_01325	LCHFHOPM_00636	MKNBIJCM_01326	JFFOGJED_00258	BMOJNIBD_00258
gpx1		Hydroperoxy fatty acid reductase gpx1	9	BHLJDMHH_01440	NPOCEBJK_01489	KOHBONEN_00230	OJLDIIAO_00405	IMKCCEHM_01327	LCHFHOPM_00638	MKNBIJCM_01328	JFFOGJED_00256	BMOJNIBD_00256
group_517		hypothetical protein	9	BHLJDMHH_01453	NPOCEBJK_01474	KOHBONEN_00215	OJLDIIAO_01553	IMKCCEHM_01342	LCHFHOPM_00652	MKNBIJCM_01343	JFFOGJED_00242	BMOJNIBD_00242
group_518		hypothetical protein	9	BHLJDMHH_01456	NPOCEBJK_01471	KOHBONEN_00212	OJLDIIAO_01550	IMKCCEHM_01345	LCHFHOPM_00655	MKNBIJCM_01346	JFFOGJED_00239	BMOJNIBD_00239
group_519		hypothetical protein	9	BHLJDMHH_01457	NPOCEBJK_01470	KOHBONEN_00211	OJLDIIAO_01549	IMKCCEHM_01346	LCHFHOPM_00656	MKNBIJCM_01347	JFFOGJED_00238	BMOJNIBD_00238
copB		Copper-exporting P-type ATPase B	9	BHLJDMHH_01473	NPOCEBJK_01458	KOHBONEN_00177	OJLDIIAO_01103	IMKCCEHM_01358	LCHFHOPM_00668	MKNBIJCM_01359	JFFOGJED_00226	BMOJNIBD_00226
group_521		hypothetical protein	9	BHLJDMHH_01480	NPOCEBJK_01451	KOHBONEN_00170	OJLDIIAO_01096	IMKCCEHM_01365	LCHFHOPM_00675	MKNBIJCM_01366	JFFOGJED_00219	BMOJNIBD_00219
murJ_1		lipid II flippase MurJ	9	BHLJDMHH_01491	NPOCEBJK_01282	KOHBONEN_00349	OJLDIIAO_00233	IMKCCEHM_01535	LCHFHOPM_01471	MKNBIJCM_01537	JFFOGJED_00050	BMOJNIBD_00050
smc_4		Chromosome partition protein Smc	9	BHLJDMHH_01494	NPOCEBJK_01279	KOHBONEN_00346	OJLDIIAO_00230	IMKCCEHM_01538	LCHFHOPM_01468	MKNBIJCM_01540	JFFOGJED_00047	BMOJNIBD_00047
group_525		hypothetical protein	9	BHLJDMHH_01495	NPOCEBJK_01278	KOHBONEN_00345	OJLDIIAO_00229	IMKCCEHM_01539	LCHFHOPM_01467	MKNBIJCM_01541	JFFOGJED_00046	BMOJNIBD_00046
macB_2		Macrolide export ATP-binding/permease protein MacB	9	BHLJDMHH_01498	NPOCEBJK_01275	KOHBONEN_00342	OJLDIIAO_00226	IMKCCEHM_01542	LCHFHOPM_01462	MKNBIJCM_01544	JFFOGJED_00041	BMOJNIBD_00041
group_527		hypothetical protein	9	BHLJDMHH_01500	NPOCEBJK_01273	KOHBONEN_00340	OJLDIIAO_00224	IMKCCEHM_01544	LCHFHOPM_01460	MKNBIJCM_01546	JFFOGJED_00039	BMOJNIBD_00039
yybR		putative HTH-type transcriptional regulator YybR	9	BHLJDMHH_01508	NPOCEBJK_01267	KOHBONEN_00332	OJLDIIAO_01378	IMKCCEHM_01551	LCHFHOPM_01453	MKNBIJCM_01553	JFFOGJED_00032	BMOJNIBD_00032
group_53		hypothetical protein	9	BHLJDMHH_01502	NPOCEBJK_01271	KOHBONEN_00338	OJLDIIAO_00222	IMKCCEHM_01546	LCHFHOPM_01458	MKNBIJCM_01548	JFFOGJED_00037	BMOJNIBD_00037
group_530		hypothetical protein	9	BHLJDMHH_01545	NPOCEBJK_00478	KOHBONEN_00541	OJLDIIAO_00369	IMKCCEHM_00687	LCHFHOPM_01552	MKNBIJCM_00686	JFFOGJED_00888	BMOJNIBD_00957
sbnD		Staphyloferrin B transporter	9	BHLJDMHH_01227	NPOCEBJK_00496	KOHBONEN_00525	OJLDIIAO_01498	IMKCCEHM_00669	LCHFHOPM_01178	MKNBIJCM_00667	JFFOGJED_00907	BMOJNIBD_00976
clpE		ATP-dependent Clp protease ATP-binding subunit ClpE	9	BHLJDMHH_00809	NPOCEBJK_00951	KOHBONEN_00756	OJLDIIAO_00708	IMKCCEHM_00285	LCHFHOPM_01158	MKNBIJCM_00284	JFFOGJED_01275	BMOJNIBD_01392
group_56		hypothetical protein	9	BHLJDMHH_01523	NPOCEBJK_01247	KOHBONEN_00317	OJLDIIAO_00425	IMKCCEHM_01571	LCHFHOPM_01438	MKNBIJCM_01573	JFFOGJED_00017	BMOJNIBD_00017
group_562		PhoH-like protein	9	BHLJDMHH_01144	NPOCEBJK_00581	KOHBONEN_00506	OJLDIIAO_00654	IMKCCEHM_00650	LCHFHOPM_01197	MKNBIJCM_00648	JFFOGJED_00926	BMOJNIBD_00995
group_81		hypothetical protein	9	BHLJDMHH_00552	NPOCEBJK_01213	KOHBONEN_01027	OJLDIIAO_01081	IMKCCEHM_00021	LCHFHOPM_00710	MKNBIJCM_00021	JFFOGJED_01540	BMOJNIBD_01659
group_83		hypothetical protein	9	BHLJDMHH_00622	NPOCEBJK_01145	KOHBONEN_00958	OJLDIIAO_00188	IMKCCEHM_00089	LCHFHOPM_00778	MKNBIJCM_00088	JFFOGJED_01472	BMOJNIBD_01591
ugpQ		Glycerophosphodiester phosphodiesterase, cytoplasmic	9	BHLJDMHH_00821	NPOCEBJK_00939	KOHBONEN_00743	OJLDIIAO_00652	IMKCCEHM_00297	LCHFHOPM_01146	MKNBIJCM_00296	JFFOGJED_01263	BMOJNIBD_01380
group_9		hypothetical protein	9	BHLJDMHH_00795	NPOCEBJK_00964	KOHBONEN_00774	OJLDIIAO_00200	IMKCCEHM_00272	LCHFHOPM_01172	MKNBIJCM_00271	JFFOGJED_01288	BMOJNIBD_01405
qorB		Quinone oxidoreductase 2	9	BHLJDMHH_00890	NPOCEBJK_00851	KOHBONEN_00676	OJLDIIAO_01333	IMKCCEHM_00378	LCHFHOPM_01076	MKNBIJCM_00377	JFFOGJED_01195	BMOJNIBD_01312
group_94		Acetyltransferase	9	BHLJDMHH_00897	NPOCEBJK_00845	KOHBONEN_00670	OJLDIIAO_01512	IMKCCEHM_00384	LCHFHOPM_01070	MKNBIJCM_00383	JFFOGJED_01189	BMOJNIBD_01306
group_95		hypothetical protein	9	BHLJDMHH_00902	NPOCEBJK_00840	KOHBONEN_00665	OJLDIIAO_01226	IMKCCEHM_00389	LCHFHOPM_01065	MKNBIJCM_00388	JFFOGJED_01184	BMOJNIBD_01301
group_97		hypothetical protein	9	BHLJDMHH_00934	NPOCEBJK_00807	KOHBONEN_00632	OJLDIIAO_01418	IMKCCEHM_00423	LCHFHOPM_01033	MKNBIJCM_00421	JFFOGJED_01152	BMOJNIBD_01268
group_98		hypothetical protein	9	BHLJDMHH_00937	NPOCEBJK_00804	KOHBONEN_00629	OJLDIIAO_00539	IMKCCEHM_00426	LCHFHOPM_01030	MKNBIJCM_00424	JFFOGJED_01149	BMOJNIBD_01265
mutL		DNA mismatch repair protein MutL	9	BHLJDMHH_00985	NPOCEBJK_00755	KOHBONEN_00580	OJLDIIAO_00276	IMKCCEHM_00475	LCHFHOPM_00981	MKNBIJCM_00473	JFFOGJED_01100	BMOJNIBD_01169

## Sheet: Table S2-2 soft core
Table S2-2 Soft-core genes of Weissella viridescens
Gene	Non-unique Gene name	Annotation	presence count	DSM20410	HDY-8	MFPC16A2805	NCDO1655	NJ100	OF45-4pH10A	PC45	Wv2365	XBS25
group_1000		hypothetical protein	8	BHLJDMHH_01529	NPOCEBJK_00462	KOHBONEN_00558		IMKCCEHM_00703	LCHFHOPM_01568	MKNBIJCM_00703	JFFOGJED_00872	BMOJNIBD_00941
group_1001		hypothetical protein	8	BHLJDMHH_01536	NPOCEBJK_00469	KOHBONEN_00551		IMKCCEHM_00696	LCHFHOPM_01561	MKNBIJCM_00696	JFFOGJED_00879	BMOJNIBD_00948
group_1002		hypothetical protein	8	BHLJDMHH_01538	NPOCEBJK_00471	KOHBONEN_00549		IMKCCEHM_00694	LCHFHOPM_01559	MKNBIJCM_00694	JFFOGJED_00881	BMOJNIBD_00950
gdnD		putative guanidinium efflux system subunit GdnD	8	BHLJDMHH_00301	NPOCEBJK_00149		OJLDIIAO_01095	IMKCCEHM_01019	LCHFHOPM_00202	MKNBIJCM_01022	JFFOGJED_00565	BMOJNIBD_00565
dltA		D-alanine--D-alanyl carrier protein ligase	8	BHLJDMHH_00218	NPOCEBJK_00242		OJLDIIAO_01313	IMKCCEHM_00928	LCHFHOPM_00291	MKNBIJCM_00928	JFFOGJED_00655	BMOJNIBD_00722
group_1027	steT_2	Serine/threonine exchanger SteT	8	BHLJDMHH_00160	NPOCEBJK_00296		OJLDIIAO_01010	IMKCCEHM_00873	LCHFHOPM_00347	MKNBIJCM_00873	JFFOGJED_00711	BMOJNIBD_00779
group_103		hypothetical protein	8	BHLJDMHH_01011	NPOCEBJK_00718	KOHBONEN_00371		IMKCCEHM_00512	LCHFHOPM_01332	MKNBIJCM_00510	JFFOGJED_01063	BMOJNIBD_01132
dnaG		DNA primase	8	BHLJDMHH_00060	NPOCEBJK_00392		OJLDIIAO_01141	IMKCCEHM_00773	LCHFHOPM_00438	MKNBIJCM_00773	JFFOGJED_00802	BMOJNIBD_00871
coaD		Phosphopantetheine adenylyltransferase	8	BHLJDMHH_00057	NPOCEBJK_00395		OJLDIIAO_01138	IMKCCEHM_00770	LCHFHOPM_00441	MKNBIJCM_00770	JFFOGJED_00805	BMOJNIBD_00874
yhfK		putative sugar epimerase YhfK	8	BHLJDMHH_00078	NPOCEBJK_00380		OJLDIIAO_01329	IMKCCEHM_00785	LCHFHOPM_00426	MKNBIJCM_00785	JFFOGJED_00790	BMOJNIBD_00859
metQ_1		D-methionine-binding lipoprotein MetQ	8	BHLJDMHH_00086	NPOCEBJK_00372		OJLDIIAO_01402	IMKCCEHM_00793	LCHFHOPM_00418	MKNBIJCM_00793	JFFOGJED_00782	BMOJNIBD_00851
purF		Amidophosphoribosyltransferase	8	BHLJDMHH_00100	NPOCEBJK_00355		OJLDIIAO_00585	IMKCCEHM_00806	LCHFHOPM_00405	MKNBIJCM_00806	JFFOGJED_00769	BMOJNIBD_00838
gntT_1		High-affinity gluconate transporter	8	BHLJDMHH_00111	NPOCEBJK_00345		OJLDIIAO_01213	IMKCCEHM_00816	LCHFHOPM_00397	MKNBIJCM_00816	JFFOGJED_00761	BMOJNIBD_00829
yjeM		Inner membrane transporter YjeM	8	BHLJDMHH_00127	NPOCEBJK_00329		OJLDIIAO_01353	IMKCCEHM_00840	LCHFHOPM_00380	MKNBIJCM_00840	JFFOGJED_00744	BMOJNIBD_00812
ribBA		Riboflavin biosynthesis protein RibBA	8	BHLJDMHH_00107	NPOCEBJK_00349		OJLDIIAO_00591	IMKCCEHM_00812	LCHFHOPM_00399	MKNBIJCM_00812	JFFOGJED_00763	BMOJNIBD_00832
fpgS_2		Folylpolyglutamate synthase	8	BHLJDMHH_00166	NPOCEBJK_00290		OJLDIIAO_01016	IMKCCEHM_00879	LCHFHOPM_00341	MKNBIJCM_00879	JFFOGJED_00705	BMOJNIBD_00773
group_1245		NAD-dependent malic enzyme	8	BHLJDMHH_00285	NPOCEBJK_00168		OJLDIIAO_00947	IMKCCEHM_01002	LCHFHOPM_00219	MKNBIJCM_01005	JFFOGJED_00582	BMOJNIBD_00582
group_125		hypothetical protein	8	BHLJDMHH_00169	NPOCEBJK_00287		OJLDIIAO_01019	IMKCCEHM_00882	LCHFHOPM_00338	MKNBIJCM_00882	JFFOGJED_00702	BMOJNIBD_00770
lacG		Lactose transport system permease protein LacG	8	BHLJDMHH_00508	NPOCEBJK_01573		OJLDIIAO_01504	IMKCCEHM_01243	LCHFHOPM_01493	MKNBIJCM_01244	JFFOGJED_00340	BMOJNIBD_00340
rbsD		D-ribose pyranase	8	BHLJDMHH_00172	NPOCEBJK_00284		OJLDIIAO_01022	IMKCCEHM_00885	LCHFHOPM_00335	MKNBIJCM_00885	JFFOGJED_00699	BMOJNIBD_00767
cynR		HTH-type transcriptional regulator CynR	8	BHLJDMHH_00180	NPOCEBJK_00278		OJLDIIAO_00811	IMKCCEHM_00892	LCHFHOPM_00327	MKNBIJCM_00891	JFFOGJED_00691	BMOJNIBD_00759
celB		hypothetical protein	8	BHLJDMHH_00210	NPOCEBJK_00248		OJLDIIAO_01393	IMKCCEHM_00922	LCHFHOPM_00297	MKNBIJCM_00922	JFFOGJED_00661	BMOJNIBD_00728
pbpX_1		Putative penicillin-binding protein PbpX	8	BHLJDMHH_00212	NPOCEBJK_00247		OJLDIIAO_01392	IMKCCEHM_00923	LCHFHOPM_00296	MKNBIJCM_00923	JFFOGJED_00660	BMOJNIBD_00727
group_134		hypothetical protein	8	BHLJDMHH_00213	NPOCEBJK_00246		OJLDIIAO_01391	IMKCCEHM_00924	LCHFHOPM_00295	MKNBIJCM_00924	JFFOGJED_00659	BMOJNIBD_00726
patA		hypothetical protein	8	BHLJDMHH_00216	NPOCEBJK_00243		OJLDIIAO_01314	IMKCCEHM_00927	LCHFHOPM_00292	MKNBIJCM_00927	JFFOGJED_00656	BMOJNIBD_00723
glmS		Glutamine--fructose-6-phosphate aminotransferase [isomerizing]	8	BHLJDMHH_00354	NPOCEBJK_00095		OJLDIIAO_00768	IMKCCEHM_01073	LCHFHOPM_00147	MKNBIJCM_01075	JFFOGJED_00512	BMOJNIBD_00512
ecfT_1		Energy-coupling factor transporter transmembrane protein EcfT	8	BHLJDMHH_00243	NPOCEBJK_00216		OJLDIIAO_00940	IMKCCEHM_00952	LCHFHOPM_00266	MKNBIJCM_00954	JFFOGJED_00629	BMOJNIBD_00696
opuCC_2		hypothetical protein	8	BHLJDMHH_00260	NPOCEBJK_00196		OJLDIIAO_01180	IMKCCEHM_00974	LCHFHOPM_00244	MKNBIJCM_00976	JFFOGJED_00607	BMOJNIBD_00674
group_146		hypothetical protein	8	BHLJDMHH_00274	NPOCEBJK_00179		OJLDIIAO_01408	IMKCCEHM_00991	LCHFHOPM_00230	MKNBIJCM_00994	JFFOGJED_00593	BMOJNIBD_00593
group_147	proC_2	Pyrroline-5-carboxylate reductase	8	BHLJDMHH_00277	NPOCEBJK_00176		OJLDIIAO_01185	IMKCCEHM_00994	LCHFHOPM_00227	MKNBIJCM_00997	JFFOGJED_00590	BMOJNIBD_00590
citC		[Citrate [pro-3S]-lyase] ligase	8	BHLJDMHH_00284	NPOCEBJK_00169		OJLDIIAO_00948	IMKCCEHM_01001	LCHFHOPM_00220	MKNBIJCM_01004	JFFOGJED_00583	BMOJNIBD_00583
group_154		hypothetical protein	8	BHLJDMHH_00314	NPOCEBJK_00136		OJLDIIAO_00638	IMKCCEHM_01032	LCHFHOPM_00189	MKNBIJCM_01035	JFFOGJED_00552	BMOJNIBD_00552
pdxK		Pyridoxine kinase	8	BHLJDMHH_00320	NPOCEBJK_00130		OJLDIIAO_00632	IMKCCEHM_01038	LCHFHOPM_00183	MKNBIJCM_01041	JFFOGJED_00546	BMOJNIBD_00546
group_159		hypothetical protein	8	BHLJDMHH_00371	NPOCEBJK_00078		OJLDIIAO_00487	IMKCCEHM_01090	LCHFHOPM_00130	MKNBIJCM_01092	JFFOGJED_00495	BMOJNIBD_00495
group_160		hypothetical protein	8	BHLJDMHH_00376	NPOCEBJK_00073		OJLDIIAO_00482	IMKCCEHM_01095	LCHFHOPM_00125	MKNBIJCM_01097	JFFOGJED_00490	BMOJNIBD_00490
emrB		Multidrug export protein EmrB	8	BHLJDMHH_00388	NPOCEBJK_00061		OJLDIIAO_00900	IMKCCEHM_01107	LCHFHOPM_00113	MKNBIJCM_01109	JFFOGJED_00478	BMOJNIBD_00478
rsmF		Ribosomal RNA small subunit methyltransferase F	8	BHLJDMHH_00416	NPOCEBJK_00035		OJLDIIAO_00597	IMKCCEHM_01133	LCHFHOPM_00086	MKNBIJCM_01135	JFFOGJED_00451	BMOJNIBD_00451
group_167		hypothetical protein	8	BHLJDMHH_00430	NPOCEBJK_00022		OJLDIIAO_01234	IMKCCEHM_01146	LCHFHOPM_00073	MKNBIJCM_01148	JFFOGJED_00438	BMOJNIBD_00438
group_169		hypothetical protein	8	BHLJDMHH_00453	NPOCEBJK_01628		OJLDIIAO_00503	IMKCCEHM_01189	LCHFHOPM_00029	MKNBIJCM_01190	JFFOGJED_00394	BMOJNIBD_00394
bar		L-methionine sulfoximine/L-methionine sulfone acetyltransferase	8	BHLJDMHH_00084	NPOCEBJK_00374		OJLDIIAO_01400	IMKCCEHM_00791	LCHFHOPM_00420	MKNBIJCM_00791	JFFOGJED_00784	BMOJNIBD_00853
yfeW		Putative D-alanyl-D-alanine carboxypeptidase	8	BHLJDMHH_00464	NPOCEBJK_01617		OJLDIIAO_00851	IMKCCEHM_01200	LCHFHOPM_00018	MKNBIJCM_01201	JFFOGJED_00383	BMOJNIBD_00383
group_173		hypothetical protein	8	BHLJDMHH_00494	NPOCEBJK_01589		OJLDIIAO_01471	IMKCCEHM_01228	LCHFHOPM_01508	MKNBIJCM_01230	JFFOGJED_00355	BMOJNIBD_00355
msmX		Oligosaccharides import ATP-binding protein MsmX	8	BHLJDMHH_00510	NPOCEBJK_01571		OJLDIIAO_01073	IMKCCEHM_01245	LCHFHOPM_01491	MKNBIJCM_01246	JFFOGJED_00338	BMOJNIBD_00338
group_176		hypothetical protein	8	BHLJDMHH_00511	NPOCEBJK_01570		OJLDIIAO_01072	IMKCCEHM_01246	LCHFHOPM_01490	MKNBIJCM_01247	JFFOGJED_00337	BMOJNIBD_00337
asp2		hypothetical protein	8	BHLJDMHH_00791	NPOCEBJK_00968	KOHBONEN_00779		IMKCCEHM_00268	LCHFHOPM_00958	MKNBIJCM_00267	JFFOGJED_01292	BMOJNIBD_01409
group_201		hypothetical protein	8	BHLJDMHH_00825	NPOCEBJK_00935	KOHBONEN_00739		IMKCCEHM_00301	LCHFHOPM_01142	MKNBIJCM_00300	JFFOGJED_01259	BMOJNIBD_01376
rppH		RNA pyrophosphohydrolase	8	BHLJDMHH_00851		KOHBONEN_00713	OJLDIIAO_01197	IMKCCEHM_00330	LCHFHOPM_01115	MKNBIJCM_00330	JFFOGJED_01233	BMOJNIBD_01350
arnC_2		Undecaprenyl-phosphate 4-deoxy-4-formamido-L-arabinose transferase	8	BHLJDMHH_00885	NPOCEBJK_00854	KOHBONEN_00679		IMKCCEHM_00375	LCHFHOPM_01079	MKNBIJCM_00374	JFFOGJED_01198	BMOJNIBD_01315
mmgB		putative 3-hydroxybutyryl-CoA dehydrogenase	8	BHLJDMHH_00894	NPOCEBJK_00848	KOHBONEN_00673		IMKCCEHM_00381	LCHFHOPM_01073	MKNBIJCM_00380	JFFOGJED_01192	BMOJNIBD_01309
group_228		hypothetical protein	8	BHLJDMHH_00907	NPOCEBJK_00835	KOHBONEN_00659	OJLDIIAO_01424		LCHFHOPM_01060	MKNBIJCM_00393	JFFOGJED_01179	BMOJNIBD_01296
accB		Biotin carboxyl carrier protein of acetyl-CoA carboxylase	8	BHLJDMHH_01125	NPOCEBJK_00604		OJLDIIAO_00721	IMKCCEHM_00627	LCHFHOPM_01218	MKNBIJCM_00625	JFFOGJED_00949	BMOJNIBD_01018
group_243		hypothetical protein	8	BHLJDMHH_01133	NPOCEBJK_00591	KOHBONEN_00496		IMKCCEHM_00640	LCHFHOPM_01207	MKNBIJCM_00638	JFFOGJED_00936	BMOJNIBD_01005
steT_3		Serine/threonine exchanger SteT	8		NPOCEBJK_01344	KOHBONEN_00069	OJLDIIAO_00798	IMKCCEHM_01471	LCHFHOPM_01340	MKNBIJCM_01472	JFFOGJED_00112	BMOJNIBD_00112
katA		Vegetative catalase	8	BHLJDMHH_01359	NPOCEBJK_01321	KOHBONEN_00040		IMKCCEHM_01494	LCHFHOPM_01536	MKNBIJCM_01496	JFFOGJED_00088	BMOJNIBD_00088
group_28		hypothetical protein	8	BHLJDMHH_00204	NPOCEBJK_00254		OJLDIIAO_01463	IMKCCEHM_00916	LCHFHOPM_00303	MKNBIJCM_00916	JFFOGJED_00667	BMOJNIBD_00734
yjdJ		putative protein YjdJ	8		NPOCEBJK_00948	KOHBONEN_00752	OJLDIIAO_00643	IMKCCEHM_00288	LCHFHOPM_01155	MKNBIJCM_00287	JFFOGJED_01272	BMOJNIBD_01389
treP		PTS system trehalose-specific EIIBC component	8		NPOCEBJK_00993	KOHBONEN_00807	OJLDIIAO_01339	IMKCCEHM_00241	LCHFHOPM_00929	MKNBIJCM_00240	JFFOGJED_01320	BMOJNIBD_01440
group_298		hypothetical protein	8	BHLJDMHH_00001	NPOCEBJK_00451		OJLDIIAO_00928	IMKCCEHM_00714	LCHFHOPM_00564	MKNBIJCM_00714	JFFOGJED_00861	BMOJNIBD_00930
bcr		Bicyclomycin resistance protein	8	BHLJDMHH_00009	NPOCEBJK_00443		OJLDIIAO_00822	IMKCCEHM_00722	LCHFHOPM_00556	MKNBIJCM_00722	JFFOGJED_00853	BMOJNIBD_00922
group_300		hypothetical protein	8	BHLJDMHH_00024	NPOCEBJK_00428		OJLDIIAO_01168	IMKCCEHM_00737	LCHFHOPM_00541	MKNBIJCM_00737	JFFOGJED_00838	BMOJNIBD_00907
group_301		hypothetical protein	8	BHLJDMHH_00028	NPOCEBJK_00424		OJLDIIAO_01172	IMKCCEHM_00741	LCHFHOPM_00537	MKNBIJCM_00741	JFFOGJED_00834	BMOJNIBD_00903
topA_1		DNA topoisomerase 1	8	BHLJDMHH_00029	NPOCEBJK_00423		OJLDIIAO_00831	IMKCCEHM_00742	LCHFHOPM_00536	MKNBIJCM_00742	JFFOGJED_00833	BMOJNIBD_00902
group_303		hypothetical protein	8	BHLJDMHH_00042	NPOCEBJK_00410		OJLDIIAO_01548	IMKCCEHM_00755	LCHFHOPM_00456	MKNBIJCM_00755	JFFOGJED_00820	BMOJNIBD_00889
rnj1		Ribonuclease J 1	8	BHLJDMHH_00047	NPOCEBJK_00405		OJLDIIAO_01366	IMKCCEHM_00760	LCHFHOPM_00451	MKNBIJCM_00760	JFFOGJED_00815	BMOJNIBD_00884
group_305		hypothetical protein	8	BHLJDMHH_00051	NPOCEBJK_00401		OJLDIIAO_01151	IMKCCEHM_00764	LCHFHOPM_00447	MKNBIJCM_00764	JFFOGJED_00811	BMOJNIBD_00880
ftsW		putative peptidoglycan glycosyltransferase FtsW	8	BHLJDMHH_00054	NPOCEBJK_00398		OJLDIIAO_01135	IMKCCEHM_00767	LCHFHOPM_00444	MKNBIJCM_00767	JFFOGJED_00808	BMOJNIBD_00877
ribZ		Riboflavin transporter RibZ	8	BHLJDMHH_00059	NPOCEBJK_00393		OJLDIIAO_01140	IMKCCEHM_00772	LCHFHOPM_00439	MKNBIJCM_00772	JFFOGJED_00803	BMOJNIBD_00872
phoP		Alkaline phosphatase synthesis transcriptional regulatory protein PhoP	8	BHLJDMHH_00069	NPOCEBJK_00389		OJLDIIAO_01283	IMKCCEHM_00776	LCHFHOPM_00435	MKNBIJCM_00776	JFFOGJED_00799	BMOJNIBD_00868
ydhC		Inner membrane transport protein YdhC	8	BHLJDMHH_00296	NPOCEBJK_00156		OJLDIIAO_00952	IMKCCEHM_01013	LCHFHOPM_00207	MKNBIJCM_01016	JFFOGJED_00570	BMOJNIBD_00570
group_310		hypothetical protein	8	BHLJDMHH_00073	NPOCEBJK_00385		OJLDIIAO_01287	IMKCCEHM_00780	LCHFHOPM_00431	MKNBIJCM_00780	JFFOGJED_00795	BMOJNIBD_00864
ybhL		Inner membrane protein YbhL	8	BHLJDMHH_00075	NPOCEBJK_00383		OJLDIIAO_01326	IMKCCEHM_00782	LCHFHOPM_00429	MKNBIJCM_00782	JFFOGJED_00793	BMOJNIBD_00862
group_312		hypothetical protein	8	BHLJDMHH_00082	NPOCEBJK_00376		OJLDIIAO_01529	IMKCCEHM_00789	LCHFHOPM_00422	MKNBIJCM_00789	JFFOGJED_00786	BMOJNIBD_00855
purC		Phosphoribosylaminoimidazole-succinocarboxamide synthase	8	BHLJDMHH_00095	NPOCEBJK_00359		OJLDIIAO_00581	IMKCCEHM_00802	LCHFHOPM_00409	MKNBIJCM_00802	JFFOGJED_00773	BMOJNIBD_00842
purL		Phosphoribosylformylglycinamidine synthase subunit PurL	8	BHLJDMHH_00098	NPOCEBJK_00356		OJLDIIAO_00584	IMKCCEHM_00805	LCHFHOPM_00406	MKNBIJCM_00805	JFFOGJED_00770	BMOJNIBD_00839
group_316		L-2-hydroxyisocaproate dehydrogenase	8	BHLJDMHH_00112	NPOCEBJK_00344		OJLDIIAO_01214	IMKCCEHM_00817	LCHFHOPM_00396	MKNBIJCM_00817	JFFOGJED_00760	BMOJNIBD_00828
dapX_3		putative N-acetyl-LL-diaminopimelate aminotransferase	8	BHLJDMHH_00113	NPOCEBJK_00343		OJLDIIAO_01215	IMKCCEHM_00818	LCHFHOPM_00395	MKNBIJCM_00818	JFFOGJED_00759	BMOJNIBD_00827
group_318		hypothetical protein	8	BHLJDMHH_00115	NPOCEBJK_00341		OJLDIIAO_01277	IMKCCEHM_00820	LCHFHOPM_00393	MKNBIJCM_00820	JFFOGJED_00757	BMOJNIBD_00825
group_319		hypothetical protein	8	BHLJDMHH_00122	NPOCEBJK_00334		OJLDIIAO_01559	IMKCCEHM_00835	LCHFHOPM_00385	MKNBIJCM_00835	JFFOGJED_00749	BMOJNIBD_00817
group_32		hypothetical protein	8	BHLJDMHH_00335	NPOCEBJK_00114		OJLDIIAO_01561	IMKCCEHM_01054	LCHFHOPM_00167	MKNBIJCM_01056	JFFOGJED_00531	BMOJNIBD_00531
group_320		hypothetical protein	8	BHLJDMHH_00126	NPOCEBJK_00330		OJLDIIAO_01351	IMKCCEHM_00839	LCHFHOPM_00381	MKNBIJCM_00839	JFFOGJED_00745	BMOJNIBD_00813
yidC		Membrane protein insertase YidC	8	BHLJDMHH_00128	NPOCEBJK_00328		OJLDIIAO_01354	IMKCCEHM_00841	LCHFHOPM_00379	MKNBIJCM_00841	JFFOGJED_00743	BMOJNIBD_00811
group_322		hypothetical protein	8	BHLJDMHH_00130	NPOCEBJK_00326		OJLDIIAO_01356	IMKCCEHM_00843	LCHFHOPM_00377	MKNBIJCM_00843	JFFOGJED_00741	BMOJNIBD_00809
group_323		Phosphomevalonate kinase	8	BHLJDMHH_00132	NPOCEBJK_00324		OJLDIIAO_01300	IMKCCEHM_00845	LCHFHOPM_00375	MKNBIJCM_00845	JFFOGJED_00739	BMOJNIBD_00807
galK		Galactokinase	8	BHLJDMHH_00134	NPOCEBJK_00322		OJLDIIAO_01298	IMKCCEHM_00847	LCHFHOPM_00373	MKNBIJCM_00847	JFFOGJED_00737	BMOJNIBD_00805
ponA_1		Penicillin-binding protein 1A	8	BHLJDMHH_00139	NPOCEBJK_00317		OJLDIIAO_01398	IMKCCEHM_00852	LCHFHOPM_00368	MKNBIJCM_00852	JFFOGJED_00732	BMOJNIBD_00800
rlmL		Ribosomal RNA large subunit methyltransferase L	8	BHLJDMHH_00143	NPOCEBJK_00313		OJLDIIAO_01220	IMKCCEHM_00856	LCHFHOPM_00364	MKNBIJCM_00856	JFFOGJED_00728	BMOJNIBD_00796
uvrB		UvrABC system protein B	8	BHLJDMHH_00148	NPOCEBJK_00308		OJLDIIAO_01423	IMKCCEHM_00861	LCHFHOPM_00359	MKNBIJCM_00861	JFFOGJED_00723	BMOJNIBD_00791
group_328		hypothetical protein	8	BHLJDMHH_00150	NPOCEBJK_00306		OJLDIIAO_01421	IMKCCEHM_00863	LCHFHOPM_00357	MKNBIJCM_00863	JFFOGJED_00721	BMOJNIBD_00789
ecsA		ABC-type transporter ATP-binding protein EcsA	8	BHLJDMHH_00151	NPOCEBJK_00305		OJLDIIAO_01428	IMKCCEHM_00864	LCHFHOPM_00356	MKNBIJCM_00864	JFFOGJED_00720	BMOJNIBD_00788
group_330		hypothetical protein	8	BHLJDMHH_00168	NPOCEBJK_00288		OJLDIIAO_01018	IMKCCEHM_00881	LCHFHOPM_00339	MKNBIJCM_00881	JFFOGJED_00703	BMOJNIBD_00771
group_331		hypothetical protein	8	BHLJDMHH_00186	NPOCEBJK_00272		OJLDIIAO_01535	IMKCCEHM_00898	LCHFHOPM_00321	MKNBIJCM_00897	JFFOGJED_00685	BMOJNIBD_00753
strB1		Inosamine-phosphate amidinotransferase 1	8	BHLJDMHH_00188	NPOCEBJK_00270		OJLDIIAO_01475	IMKCCEHM_00900	LCHFHOPM_00319	MKNBIJCM_00900	JFFOGJED_00683	BMOJNIBD_00751
ydaF		Putative ribosomal N-acetyltransferase YdaF	8	BHLJDMHH_00194	NPOCEBJK_00264		OJLDIIAO_00743	IMKCCEHM_00906	LCHFHOPM_00313	MKNBIJCM_00906	JFFOGJED_00677	BMOJNIBD_00745
group_335		Lysine racemase	8	BHLJDMHH_00201	NPOCEBJK_00257		OJLDIIAO_00736	IMKCCEHM_00913	LCHFHOPM_00306	MKNBIJCM_00913	JFFOGJED_00670	BMOJNIBD_00738
group_337		hypothetical protein	8	BHLJDMHH_00209	NPOCEBJK_00249		OJLDIIAO_01522	IMKCCEHM_00921	LCHFHOPM_00298	MKNBIJCM_00921	JFFOGJED_00662	BMOJNIBD_00729
dltC		D-alanyl carrier protein	8	BHLJDMHH_00215	NPOCEBJK_00244		OJLDIIAO_01388	IMKCCEHM_00926	LCHFHOPM_00293	MKNBIJCM_00926	JFFOGJED_00657	BMOJNIBD_00724
smc_2		Chromosome partition protein Smc	8	BHLJDMHH_00223	NPOCEBJK_00237		OJLDIIAO_01325	IMKCCEHM_00933	LCHFHOPM_00286	MKNBIJCM_00933	JFFOGJED_00650	BMOJNIBD_00717
group_341		hypothetical protein	8	BHLJDMHH_00237	NPOCEBJK_00222		OJLDIIAO_01238	IMKCCEHM_00946	LCHFHOPM_00272	MKNBIJCM_00947	JFFOGJED_00635	BMOJNIBD_00702
gshAB		Glutathione biosynthesis bifunctional protein GshAB	8	BHLJDMHH_00239	NPOCEBJK_00220		OJLDIIAO_00945	IMKCCEHM_00948	LCHFHOPM_00270	MKNBIJCM_00950	JFFOGJED_00633	BMOJNIBD_00700
group_343		hypothetical protein	8	BHLJDMHH_00241	NPOCEBJK_00218		OJLDIIAO_00943	IMKCCEHM_00950	LCHFHOPM_00268	MKNBIJCM_00952	JFFOGJED_00631	BMOJNIBD_00698
group_344		hypothetical protein	8	BHLJDMHH_00245	NPOCEBJK_00214		OJLDIIAO_00937	IMKCCEHM_00954	LCHFHOPM_00264	MKNBIJCM_00956	JFFOGJED_00627	BMOJNIBD_00694
adeC		Adenine deaminase	8	BHLJDMHH_00249	NPOCEBJK_00207		OJLDIIAO_01145	IMKCCEHM_00961	LCHFHOPM_00257	MKNBIJCM_00964	JFFOGJED_00620	BMOJNIBD_00687
group_348		hypothetical protein	8	BHLJDMHH_00250	NPOCEBJK_00206		OJLDIIAO_01146	IMKCCEHM_00963	LCHFHOPM_00256	MKNBIJCM_00966	JFFOGJED_00619	BMOJNIBD_00686
yifK		putative transport protein YifK	8	BHLJDMHH_00253	NPOCEBJK_00203		OJLDIIAO_01173	IMKCCEHM_00966	LCHFHOPM_00253	MKNBIJCM_00969	JFFOGJED_00616	BMOJNIBD_00683
btuD_4		Vitamin B12 import ATP-binding protein BtuD	8	BHLJDMHH_00261	NPOCEBJK_00195		OJLDIIAO_01509	IMKCCEHM_00975	LCHFHOPM_00243	MKNBIJCM_00977	JFFOGJED_00606	BMOJNIBD_00673
hrtA		Putative hemin import ATP-binding protein HrtA	8	BHLJDMHH_00263	NPOCEBJK_00193		OJLDIIAO_01507	IMKCCEHM_00977	LCHFHOPM_00241	MKNBIJCM_00979	JFFOGJED_00604	BMOJNIBD_00671
ydjP		AB hydrolase superfamily protein YdjP	8	BHLJDMHH_00275	NPOCEBJK_00178		OJLDIIAO_01407	IMKCCEHM_00992	LCHFHOPM_00229	MKNBIJCM_00995	JFFOGJED_00592	BMOJNIBD_00592
group_355		hypothetical protein	8	BHLJDMHH_00276	NPOCEBJK_00177		OJLDIIAO_01406	IMKCCEHM_00993	LCHFHOPM_00228	MKNBIJCM_00996	JFFOGJED_00591	BMOJNIBD_00591
citD		Citrate lyase acyl carrier protein	8	BHLJDMHH_00283	NPOCEBJK_00170		OJLDIIAO_00949	IMKCCEHM_01000	LCHFHOPM_00221	MKNBIJCM_01003	JFFOGJED_00584	BMOJNIBD_00584
betI		HTH-type transcriptional regulator BetI	8	BHLJDMHH_00300	NPOCEBJK_00150		OJLDIIAO_01250	IMKCCEHM_01018	LCHFHOPM_00203	MKNBIJCM_01021	JFFOGJED_00566	BMOJNIBD_00566
group_358		hypothetical protein	8	BHLJDMHH_00306	NPOCEBJK_00144		OJLDIIAO_01090	IMKCCEHM_01024	LCHFHOPM_00197	MKNBIJCM_01027	JFFOGJED_00560	BMOJNIBD_00560
group_359	smc_3	hypothetical protein	8	BHLJDMHH_00315	NPOCEBJK_00135		OJLDIIAO_00637	IMKCCEHM_01033	LCHFHOPM_00188	MKNBIJCM_01036	JFFOGJED_00551	BMOJNIBD_00551
group_360		hypothetical protein	8	BHLJDMHH_00321	NPOCEBJK_00128		OJLDIIAO_00631	IMKCCEHM_01040	LCHFHOPM_00182	MKNBIJCM_01042	JFFOGJED_00545	BMOJNIBD_00545
group_363		hypothetical protein	8	BHLJDMHH_00332	NPOCEBJK_00117		OJLDIIAO_00985	IMKCCEHM_01051	LCHFHOPM_00170	MKNBIJCM_01053	JFFOGJED_00534	BMOJNIBD_00534
gerN_1		Na(+)/H(+)-K(+) antiporter GerN	8	BHLJDMHH_00344	NPOCEBJK_00105		OJLDIIAO_01203	IMKCCEHM_01063	LCHFHOPM_00157	MKNBIJCM_01065	JFFOGJED_00522	BMOJNIBD_00522
group_365		hypothetical protein	8	BHLJDMHH_00348	NPOCEBJK_00101		OJLDIIAO_00774	IMKCCEHM_01067	LCHFHOPM_00153	MKNBIJCM_01069	JFFOGJED_00518	BMOJNIBD_00518
tagU		Polyisoprenyl-teichoic acid--peptidoglycan teichoic acid transferase TagU	8	BHLJDMHH_00355	NPOCEBJK_00094		OJLDIIAO_00767	IMKCCEHM_01074	LCHFHOPM_00146	MKNBIJCM_01076	JFFOGJED_00511	BMOJNIBD_00511
lexA		LexA repressor	8	BHLJDMHH_00366	NPOCEBJK_00083		OJLDIIAO_00492	IMKCCEHM_01085	LCHFHOPM_00135	MKNBIJCM_01087	JFFOGJED_00500	BMOJNIBD_00500
group_368		hypothetical protein	8	BHLJDMHH_00377	NPOCEBJK_00072		OJLDIIAO_00481	IMKCCEHM_01096	LCHFHOPM_00124	MKNBIJCM_01098	JFFOGJED_00489	BMOJNIBD_00489
wcaJ		UDP-glucose:undecaprenyl-phosphate glucose-1-phosphate transferase	8	BHLJDMHH_00378	NPOCEBJK_00071		OJLDIIAO_00480	IMKCCEHM_01097	LCHFHOPM_00123	MKNBIJCM_01099	JFFOGJED_00488	BMOJNIBD_00488
group_370		hypothetical protein	8	BHLJDMHH_00385	NPOCEBJK_00064		OJLDIIAO_00903	IMKCCEHM_01104	LCHFHOPM_00116	MKNBIJCM_01106	JFFOGJED_00481	BMOJNIBD_00481
cinA_1		Putative competence-damage inducible protein	8	BHLJDMHH_00393	NPOCEBJK_00056		OJLDIIAO_01181	IMKCCEHM_01112	LCHFHOPM_00108	MKNBIJCM_01114	JFFOGJED_00473	BMOJNIBD_00473
clsA		Major cardiolipin synthase ClsA	8	BHLJDMHH_00398	NPOCEBJK_00051		OJLDIIAO_01262	IMKCCEHM_01117	LCHFHOPM_00103	MKNBIJCM_01119	JFFOGJED_00468	BMOJNIBD_00468
gatA		Glutamyl-tRNA(Gln) amidotransferase subunit A	8	BHLJDMHH_00414	NPOCEBJK_00037		OJLDIIAO_00599	IMKCCEHM_01131	LCHFHOPM_00088	MKNBIJCM_01133	JFFOGJED_00453	BMOJNIBD_00453
prs_1		Ribose-phosphate pyrophosphokinase	8	BHLJDMHH_00423	NPOCEBJK_00029		OJLDIIAO_01119	IMKCCEHM_01139	LCHFHOPM_00080	MKNBIJCM_01141	JFFOGJED_00445	BMOJNIBD_00445
ykoD_2		Putative HMP/thiamine import ATP-binding protein YkoD	8	BHLJDMHH_00426	NPOCEBJK_00026		OJLDIIAO_01122	IMKCCEHM_01142	LCHFHOPM_00077	MKNBIJCM_01144	JFFOGJED_00442	BMOJNIBD_00442
group_376		hypothetical protein	8	BHLJDMHH_00429	NPOCEBJK_00023		OJLDIIAO_01236	IMKCCEHM_01145	LCHFHOPM_00074	MKNBIJCM_01147	JFFOGJED_00439	BMOJNIBD_00439
group_377		hypothetical protein	8	BHLJDMHH_00432	NPOCEBJK_00020		OJLDIIAO_01232	IMKCCEHM_01148	LCHFHOPM_00071	MKNBIJCM_01150	JFFOGJED_00436	BMOJNIBD_00436
aroD		3-dehydroquinate dehydratase	8	BHLJDMHH_00434	NPOCEBJK_00018		OJLDIIAO_00522	IMKCCEHM_01150	LCHFHOPM_00069	MKNBIJCM_01152	JFFOGJED_00434	BMOJNIBD_00434
rex		Redox-sensing transcriptional repressor Rex	8	BHLJDMHH_00457	NPOCEBJK_01624		OJLDIIAO_01530	IMKCCEHM_01193	LCHFHOPM_00025	MKNBIJCM_01194	JFFOGJED_00390	BMOJNIBD_00390
glf		UDP-galactopyranose mutase	8	BHLJDMHH_00466	NPOCEBJK_01615		OJLDIIAO_00848	IMKCCEHM_01202	LCHFHOPM_00016	MKNBIJCM_01203	JFFOGJED_00381	BMOJNIBD_00381
group_381		hypothetical protein	8	BHLJDMHH_00473	NPOCEBJK_01608		OJLDIIAO_00865	IMKCCEHM_01209	LCHFHOPM_00009	MKNBIJCM_01210	JFFOGJED_00374	BMOJNIBD_00374
group_382		hypothetical protein	8	BHLJDMHH_00479	NPOCEBJK_01604		OJLDIIAO_00918	IMKCCEHM_01214	LCHFHOPM_00004	MKNBIJCM_01215	JFFOGJED_00369	BMOJNIBD_00369
nhaC_2		Na(+)/H(+) antiporter NhaC	8	BHLJDMHH_00483	NPOCEBJK_01599		OJLDIIAO_01294	IMKCCEHM_01218	LCHFHOPM_01517	MKNBIJCM_01220	JFFOGJED_00364	BMOJNIBD_00364
group_385		hypothetical protein	8	BHLJDMHH_00495	NPOCEBJK_01588		OJLDIIAO_01470	IMKCCEHM_01229	LCHFHOPM_01507	MKNBIJCM_01231	JFFOGJED_00354	BMOJNIBD_00354
group_386		hypothetical protein	8	BHLJDMHH_00496	NPOCEBJK_01587		OJLDIIAO_01469	IMKCCEHM_01230	LCHFHOPM_01506	MKNBIJCM_01232	JFFOGJED_00353	BMOJNIBD_00353
group_387		hypothetical protein	8	BHLJDMHH_00502	NPOCEBJK_01580		OJLDIIAO_01270	IMKCCEHM_01236	LCHFHOPM_01499	MKNBIJCM_01238	JFFOGJED_00346	BMOJNIBD_00346
ugpA		sn-glycerol-3-phosphate transport system permease protein UgpA	8	BHLJDMHH_00509	NPOCEBJK_01572		OJLDIIAO_01503	IMKCCEHM_01244	LCHFHOPM_01492	MKNBIJCM_01245	JFFOGJED_00339	BMOJNIBD_00339
manX		PTS system mannose-specific EIIAB component	8	BHLJDMHH_00517	NPOCEBJK_01564		OJLDIIAO_01066	IMKCCEHM_01252	LCHFHOPM_01484	MKNBIJCM_01253	JFFOGJED_00331	BMOJNIBD_00331
group_390		hypothetical protein	8	BHLJDMHH_00521	NPOCEBJK_01560		OJLDIIAO_01131	IMKCCEHM_01256	LCHFHOPM_01480	MKNBIJCM_01257	JFFOGJED_00327	BMOJNIBD_00327
adaB		Methylated-DNA--protein-cysteine methyltransferase, inducible	8	BHLJDMHH_00556	NPOCEBJK_01210	KOHBONEN_01024	OJLDIIAO_01338	IMKCCEHM_00025	LCHFHOPM_00713		JFFOGJED_01537	BMOJNIBD_01656
ugpB		sn-glycerol-3-phosphate-binding periplasmic protein UgpB	8	BHLJDMHH_00507	NPOCEBJK_01575		OJLDIIAO_01505	IMKCCEHM_01241	LCHFHOPM_01494	MKNBIJCM_01243	JFFOGJED_00341	BMOJNIBD_00341
group_437		hypothetical protein	8	BHLJDMHH_00872	NPOCEBJK_00867	KOHBONEN_00692		IMKCCEHM_00362	LCHFHOPM_01091	MKNBIJCM_00361	JFFOGJED_01210	BMOJNIBD_01327
glcU_1		Glucose uptake protein GlcU	8	BHLJDMHH_01321	NPOCEBJK_01351	KOHBONEN_00080		IMKCCEHM_01464	LCHFHOPM_01348	MKNBIJCM_01465	JFFOGJED_00120	BMOJNIBD_00120
yueI		putative protein YueI	8	BHLJDMHH_00961	NPOCEBJK_00779	KOHBONEN_00604		IMKCCEHM_00451	LCHFHOPM_01005	MKNBIJCM_00449	JFFOGJED_01124	BMOJNIBD_01193
group_469		hypothetical protein	8	BHLJDMHH_01078	NPOCEBJK_00651	KOHBONEN_00438	OJLDIIAO_00462		LCHFHOPM_01265	MKNBIJCM_00577	JFFOGJED_00996	BMOJNIBD_01065
group_471		hypothetical protein	8	BHLJDMHH_01109	NPOCEBJK_00620	KOHBONEN_00469		IMKCCEHM_00611	LCHFHOPM_01234	MKNBIJCM_00608	JFFOGJED_00965	BMOJNIBD_01034
group_476		hypothetical protein	8	BHLJDMHH_01158	NPOCEBJK_00567	KOHBONEN_00520		IMKCCEHM_00664	LCHFHOPM_01183	MKNBIJCM_00662	JFFOGJED_00912	BMOJNIBD_00981
group_511		hypothetical protein	8	BHLJDMHH_01437	NPOCEBJK_01492	KOHBONEN_00233		IMKCCEHM_01324	LCHFHOPM_00635	MKNBIJCM_01325	JFFOGJED_00259	BMOJNIBD_00259
comFA		ComF operon protein 1	8	BHLJDMHH_01481	NPOCEBJK_01450	KOHBONEN_00169		IMKCCEHM_01366	LCHFHOPM_00676	MKNBIJCM_01367	JFFOGJED_00218	BMOJNIBD_00218
group_528		hypothetical protein	8	BHLJDMHH_01506	NPOCEBJK_01269	KOHBONEN_00334		IMKCCEHM_01549	LCHFHOPM_01455	MKNBIJCM_01551	JFFOGJED_00034	BMOJNIBD_00034
COQ5_1		2-methoxy-6-polyprenyl-1,4-benzoquinol methylase, mitochondrial	8	BHLJDMHH_00428	NPOCEBJK_00024		OJLDIIAO_01237	IMKCCEHM_01144	LCHFHOPM_00075	MKNBIJCM_01146	JFFOGJED_00440	BMOJNIBD_00440
group_533		hypothetical protein	8	BHLJDMHH_00182	NPOCEBJK_00276		OJLDIIAO_00809	IMKCCEHM_00894	LCHFHOPM_00325	MKNBIJCM_00893	JFFOGJED_00689	BMOJNIBD_00757
group_534		Maltose epimerase	8	BHLJDMHH_00114	NPOCEBJK_00342		OJLDIIAO_01278	IMKCCEHM_00819	LCHFHOPM_00394	MKNBIJCM_00819	JFFOGJED_00758	BMOJNIBD_00826
hsrA		putative transport protein HsrA	8		NPOCEBJK_00988	KOHBONEN_00798	OJLDIIAO_00252	IMKCCEHM_00248	LCHFHOPM_00938	MKNBIJCM_00247	JFFOGJED_01311	BMOJNIBD_01431
ytbE		putative oxidoreductase YtbE	8		NPOCEBJK_00991	KOHBONEN_00799	OJLDIIAO_00251	IMKCCEHM_00247	LCHFHOPM_00937	MKNBIJCM_00246	JFFOGJED_01312	BMOJNIBD_01432
group_548		hypothetical protein	8		NPOCEBJK_01120	KOHBONEN_00933	OJLDIIAO_00219	IMKCCEHM_00114	LCHFHOPM_00803	MKNBIJCM_00113	JFFOGJED_01446	BMOJNIBD_01566
group_55		hypothetical protein	8	BHLJDMHH_01505		KOHBONEN_00335	OJLDIIAO_00220	IMKCCEHM_01548	LCHFHOPM_01456	MKNBIJCM_01550	JFFOGJED_00035	BMOJNIBD_00035
nhaC_1		Na(+)/H(+) antiporter NhaC	8	BHLJDMHH_00485	NPOCEBJK_01597		OJLDIIAO_01292	IMKCCEHM_01220	LCHFHOPM_01515	MKNBIJCM_01222	JFFOGJED_00362	BMOJNIBD_00362
group_552		hypothetical protein	8		NPOCEBJK_01630	KOHBONEN_00188	OJLDIIAO_00787	IMKCCEHM_01187	LCHFHOPM_00032	MKNBIJCM_01188	JFFOGJED_00397	BMOJNIBD_00397
group_568		hypothetical protein	8	BHLJDMHH_00133	NPOCEBJK_00323		OJLDIIAO_01299	IMKCCEHM_00846	LCHFHOPM_00374	MKNBIJCM_00846	JFFOGJED_00738	BMOJNIBD_00806
murI		Glutamate racemase	8	BHLJDMHH_00002	NPOCEBJK_00450		OJLDIIAO_00929	IMKCCEHM_00715	LCHFHOPM_00563	MKNBIJCM_00715	JFFOGJED_00860	BMOJNIBD_00929
rdgB		dITP/XTP pyrophosphatase	8	BHLJDMHH_00003	NPOCEBJK_00449		OJLDIIAO_00930	IMKCCEHM_00716	LCHFHOPM_00562	MKNBIJCM_00716	JFFOGJED_00859	BMOJNIBD_00928
group_573		hypothetical protein	8	BHLJDMHH_00004	NPOCEBJK_00448		OJLDIIAO_00931	IMKCCEHM_00717	LCHFHOPM_00561	MKNBIJCM_00717	JFFOGJED_00858	BMOJNIBD_00927
yjbM		GTP pyrophosphokinase YjbM	8	BHLJDMHH_00005	NPOCEBJK_00447		OJLDIIAO_00932	IMKCCEHM_00718	LCHFHOPM_00560	MKNBIJCM_00718	JFFOGJED_00857	BMOJNIBD_00926
nadK		NAD kinase	8	BHLJDMHH_00006	NPOCEBJK_00446		OJLDIIAO_00933	IMKCCEHM_00719	LCHFHOPM_00559	MKNBIJCM_00719	JFFOGJED_00856	BMOJNIBD_00925
rluD_1		Ribosomal large subunit pseudouridine synthase D	8	BHLJDMHH_00007	NPOCEBJK_00445		OJLDIIAO_00934	IMKCCEHM_00720	LCHFHOPM_00558	MKNBIJCM_00720	JFFOGJED_00855	BMOJNIBD_00924
mgtE		Magnesium transporter MgtE	8	BHLJDMHH_00008	NPOCEBJK_00444		OJLDIIAO_00935	IMKCCEHM_00721	LCHFHOPM_00557	MKNBIJCM_00721	JFFOGJED_00854	BMOJNIBD_00923
rimP		Ribosome maturation factor RimP	8	BHLJDMHH_00010	NPOCEBJK_00442		OJLDIIAO_00821	IMKCCEHM_00723	LCHFHOPM_00555	MKNBIJCM_00723	JFFOGJED_00852	BMOJNIBD_00921
nusA		Transcription termination/antitermination protein NusA	8	BHLJDMHH_00011	NPOCEBJK_00441		OJLDIIAO_00820	IMKCCEHM_00724	LCHFHOPM_00554	MKNBIJCM_00724	JFFOGJED_00851	BMOJNIBD_00920
group_580		hypothetical protein	8	BHLJDMHH_00012	NPOCEBJK_00440		OJLDIIAO_00819	IMKCCEHM_00725	LCHFHOPM_00553	MKNBIJCM_00725	JFFOGJED_00850	BMOJNIBD_00919
rplGA		putative ribosomal protein YlxQ	8	BHLJDMHH_00013	NPOCEBJK_00439		OJLDIIAO_00818	IMKCCEHM_00726	LCHFHOPM_00552	MKNBIJCM_00726	JFFOGJED_00849	BMOJNIBD_00918
infB		Translation initiation factor IF-2	8	BHLJDMHH_00014	NPOCEBJK_00438		OJLDIIAO_00817	IMKCCEHM_00727	LCHFHOPM_00551	MKNBIJCM_00727	JFFOGJED_00848	BMOJNIBD_00917
rbfA		Ribosome-binding factor A	8	BHLJDMHH_00015	NPOCEBJK_00437		OJLDIIAO_00816	IMKCCEHM_00728	LCHFHOPM_00550	MKNBIJCM_00728	JFFOGJED_00847	BMOJNIBD_00916
speG		Spermidine N(1)-acetyltransferase	8	BHLJDMHH_00016	NPOCEBJK_00436		OJLDIIAO_00815	IMKCCEHM_00729	LCHFHOPM_00549	MKNBIJCM_00729	JFFOGJED_00846	BMOJNIBD_00915
truB		tRNA pseudouridine synthase B	8	BHLJDMHH_00017	NPOCEBJK_00435		OJLDIIAO_00814	IMKCCEHM_00730	LCHFHOPM_00548	MKNBIJCM_00730	JFFOGJED_00845	BMOJNIBD_00914
ribF		Bifunctional riboflavin kinase/FMN adenylyltransferase	8	BHLJDMHH_00018	NPOCEBJK_00434		OJLDIIAO_00813	IMKCCEHM_00731	LCHFHOPM_00547	MKNBIJCM_00731	JFFOGJED_00844	BMOJNIBD_00913
degV		Protein DegV	8	BHLJDMHH_00021	NPOCEBJK_00431		OJLDIIAO_01165	IMKCCEHM_00734	LCHFHOPM_00544	MKNBIJCM_00734	JFFOGJED_00841	BMOJNIBD_00910
group_589		DegV domain-containing protein	8	BHLJDMHH_00022	NPOCEBJK_00430		OJLDIIAO_01166	IMKCCEHM_00735	LCHFHOPM_00543	MKNBIJCM_00735	JFFOGJED_00840	BMOJNIBD_00909
comEC		hypothetical protein	8	BHLJDMHH_01542	NPOCEBJK_00475	KOHBONEN_00545		IMKCCEHM_00690	LCHFHOPM_01555	MKNBIJCM_00690	JFFOGJED_00885	BMOJNIBD_00954
group_590		DegV domain-containing protein	8	BHLJDMHH_00023	NPOCEBJK_00429		OJLDIIAO_01167	IMKCCEHM_00736	LCHFHOPM_00542	MKNBIJCM_00736	JFFOGJED_00839	BMOJNIBD_00908
rbgA		Ribosome biogenesis GTPase A	8	BHLJDMHH_00025	NPOCEBJK_00427		OJLDIIAO_01169	IMKCCEHM_00738	LCHFHOPM_00540	MKNBIJCM_00738	JFFOGJED_00837	BMOJNIBD_00906
rnhB		Ribonuclease HII	8	BHLJDMHH_00026	NPOCEBJK_00426		OJLDIIAO_01170	IMKCCEHM_00739	LCHFHOPM_00539	MKNBIJCM_00739	JFFOGJED_00836	BMOJNIBD_00905
group_593		Calcium-transporting ATPase 1	8	BHLJDMHH_00027	NPOCEBJK_00425		OJLDIIAO_01171	IMKCCEHM_00740	LCHFHOPM_00538	MKNBIJCM_00740	JFFOGJED_00835	BMOJNIBD_00904
xerC_1		Tyrosine recombinase XerC	8	BHLJDMHH_00030	NPOCEBJK_00422		OJLDIIAO_00832	IMKCCEHM_00743	LCHFHOPM_00535	MKNBIJCM_00743	JFFOGJED_00832	BMOJNIBD_00901
lacX		Protein LacX, plasmid	8	BHLJDMHH_00031	NPOCEBJK_00421		OJLDIIAO_00833	IMKCCEHM_00744	LCHFHOPM_00534	MKNBIJCM_00744	JFFOGJED_00831	BMOJNIBD_00900
plsY		Glycerol-3-phosphate acyltransferase	8	BHLJDMHH_00032	NPOCEBJK_00420		OJLDIIAO_00834	IMKCCEHM_00745	LCHFHOPM_00533	MKNBIJCM_00745	JFFOGJED_00830	BMOJNIBD_00899
parE		DNA topoisomerase 4 subunit B	8	BHLJDMHH_00033	NPOCEBJK_00419		OJLDIIAO_00835	IMKCCEHM_00746	LCHFHOPM_00532	MKNBIJCM_00746	JFFOGJED_00829	BMOJNIBD_00898
parC		DNA topoisomerase 4 subunit A	8	BHLJDMHH_00034	NPOCEBJK_00418		OJLDIIAO_00836	IMKCCEHM_00747	LCHFHOPM_00531	MKNBIJCM_00747	JFFOGJED_00828	BMOJNIBD_00897
gmuE		Putative fructokinase	8	BHLJDMHH_00035	NPOCEBJK_00417		OJLDIIAO_00837	IMKCCEHM_00748	LCHFHOPM_00530	MKNBIJCM_00748	JFFOGJED_00827	BMOJNIBD_00896
ppaC		putative manganese-dependent inorganic pyrophosphatase	8	BHLJDMHH_00036	NPOCEBJK_00416		OJLDIIAO_00838	IMKCCEHM_00749	LCHFHOPM_00529	MKNBIJCM_00749	JFFOGJED_00826	BMOJNIBD_00895
group_601		hypothetical protein	8	BHLJDMHH_00037	NPOCEBJK_00415		OJLDIIAO_00839	IMKCCEHM_00750	LCHFHOPM_00528	MKNBIJCM_00750	JFFOGJED_00825	BMOJNIBD_00894
gbuA		Glycine betaine/carnitine transport ATP-binding protein GbuA	8	BHLJDMHH_00038	NPOCEBJK_00414		OJLDIIAO_01201	IMKCCEHM_00751	LCHFHOPM_00527	MKNBIJCM_00751	JFFOGJED_00824	BMOJNIBD_00893
group_603		hypothetical protein	8	BHLJDMHH_00039	NPOCEBJK_00413		OJLDIIAO_01202	IMKCCEHM_00752	LCHFHOPM_00526	MKNBIJCM_00752	JFFOGJED_00823	BMOJNIBD_00892
metQ_2		D-methionine-binding lipoprotein MetQ	8	BHLJDMHH_00040	NPOCEBJK_00412		OJLDIIAO_01546	IMKCCEHM_00753	LCHFHOPM_00525	MKNBIJCM_00753	JFFOGJED_00822	BMOJNIBD_00891
msrA		Peptide methionine sulfoxide reductase MsrA	8	BHLJDMHH_00041	NPOCEBJK_00411		OJLDIIAO_01547	IMKCCEHM_00754	LCHFHOPM_00524	MKNBIJCM_00754	JFFOGJED_00821	BMOJNIBD_00890
group_606		hypothetical protein	8	BHLJDMHH_00043	NPOCEBJK_00409		OJLDIIAO_01362	IMKCCEHM_00756	LCHFHOPM_00455	MKNBIJCM_00756	JFFOGJED_00819	BMOJNIBD_00888
group_607		hypothetical protein	8	BHLJDMHH_00044	NPOCEBJK_00408		OJLDIIAO_01363	IMKCCEHM_00757	LCHFHOPM_00454	MKNBIJCM_00757	JFFOGJED_00818	BMOJNIBD_00887
pnuC_1		hypothetical protein	8	BHLJDMHH_00045	NPOCEBJK_00407		OJLDIIAO_01364	IMKCCEHM_00758	LCHFHOPM_00453	MKNBIJCM_00758	JFFOGJED_00817	BMOJNIBD_00886
group_61		hypothetical protein	8	BHLJDMHH_00227	NPOCEBJK_00233		OJLDIIAO_01321	IMKCCEHM_00937	LCHFHOPM_00282	MKNBIJCM_00937	JFFOGJED_00646	BMOJNIBD_00713
group_610		hypothetical protein	8	BHLJDMHH_00049	NPOCEBJK_00403		OJLDIIAO_01149	IMKCCEHM_00762	LCHFHOPM_00449	MKNBIJCM_00762	JFFOGJED_00813	BMOJNIBD_00882
def2		Peptide deformylase 2	8	BHLJDMHH_00050	NPOCEBJK_00402		OJLDIIAO_01150	IMKCCEHM_00763	LCHFHOPM_00448	MKNBIJCM_00763	JFFOGJED_00812	BMOJNIBD_00881
suhB		Fructose-1,6-bisphosphatase/inositol-1-monophosphatase	8	BHLJDMHH_00052	NPOCEBJK_00400		OJLDIIAO_01152	IMKCCEHM_00765	LCHFHOPM_00446	MKNBIJCM_00765	JFFOGJED_00810	BMOJNIBD_00879
typA		GTP-binding protein TypA/BipA	8	BHLJDMHH_00053	NPOCEBJK_00399		OJLDIIAO_01153	IMKCCEHM_00766	LCHFHOPM_00445	MKNBIJCM_00766	JFFOGJED_00809	BMOJNIBD_00878
rsmD		Ribosomal RNA small subunit methyltransferase D	8	BHLJDMHH_00056	NPOCEBJK_00396		OJLDIIAO_01137	IMKCCEHM_00769	LCHFHOPM_00442	MKNBIJCM_00769	JFFOGJED_00806	BMOJNIBD_00875
ylbL		putative protein YlbL	8	BHLJDMHH_00058	NPOCEBJK_00394		OJLDIIAO_01139	IMKCCEHM_00771	LCHFHOPM_00440	MKNBIJCM_00771	JFFOGJED_00804	BMOJNIBD_00873
sigA		RNA polymerase sigma factor SigA	8	BHLJDMHH_00061	NPOCEBJK_00391		OJLDIIAO_01142	IMKCCEHM_00774	LCHFHOPM_00437	MKNBIJCM_00774	JFFOGJED_00801	BMOJNIBD_00870
group_618		hypothetical protein	8	BHLJDMHH_00062	NPOCEBJK_00390		OJLDIIAO_01143	IMKCCEHM_00775	LCHFHOPM_00436	MKNBIJCM_00775	JFFOGJED_00800	BMOJNIBD_00869
phoR		Alkaline phosphatase synthesis sensor protein PhoR	8	BHLJDMHH_00070	NPOCEBJK_00388		OJLDIIAO_01284	IMKCCEHM_00777	LCHFHOPM_00434	MKNBIJCM_00777	JFFOGJED_00798	BMOJNIBD_00867
udk		Uridine kinase	8	BHLJDMHH_00071	NPOCEBJK_00387		OJLDIIAO_01285	IMKCCEHM_00778	LCHFHOPM_00433	MKNBIJCM_00778	JFFOGJED_00797	BMOJNIBD_00866
group_626		hypothetical protein	8	BHLJDMHH_00072	NPOCEBJK_00386		OJLDIIAO_01286	IMKCCEHM_00779	LCHFHOPM_00432	MKNBIJCM_00779	JFFOGJED_00796	BMOJNIBD_00865
murC		UDP-N-acetylmuramate--L-alanine ligase	8	BHLJDMHH_00074	NPOCEBJK_00384		OJLDIIAO_01288	IMKCCEHM_00781	LCHFHOPM_00430	MKNBIJCM_00781	JFFOGJED_00794	BMOJNIBD_00863
polA		DNA polymerase I	8	BHLJDMHH_00076	NPOCEBJK_00382		OJLDIIAO_01327	IMKCCEHM_00783	LCHFHOPM_00428	MKNBIJCM_00783	JFFOGJED_00792	BMOJNIBD_00861
group_629		hypothetical protein	8	BHLJDMHH_00077	NPOCEBJK_00381		OJLDIIAO_01328	IMKCCEHM_00784	LCHFHOPM_00427	MKNBIJCM_00784	JFFOGJED_00791	BMOJNIBD_00860
group_630		hypothetical protein	8	BHLJDMHH_00080	NPOCEBJK_00378		OJLDIIAO_01527	IMKCCEHM_00787	LCHFHOPM_00424	MKNBIJCM_00787	JFFOGJED_00788	BMOJNIBD_00857
group_631		hypothetical protein	8	BHLJDMHH_00081	NPOCEBJK_00377		OJLDIIAO_01528	IMKCCEHM_00788	LCHFHOPM_00423	MKNBIJCM_00788	JFFOGJED_00787	BMOJNIBD_00856
pepC		Aminopeptidase C	8	BHLJDMHH_00085	NPOCEBJK_00373		OJLDIIAO_01401	IMKCCEHM_00792	LCHFHOPM_00419	MKNBIJCM_00792	JFFOGJED_00783	BMOJNIBD_00852
oppD_1		Oligopeptide transport ATP-binding protein OppD	8	BHLJDMHH_00087	NPOCEBJK_00371		OJLDIIAO_01302	IMKCCEHM_00794	LCHFHOPM_00417	MKNBIJCM_00794	JFFOGJED_00781	BMOJNIBD_00850
oppF_1		Oligopeptide transport ATP-binding protein OppF	8	BHLJDMHH_00088	NPOCEBJK_00370		OJLDIIAO_01303	IMKCCEHM_00795	LCHFHOPM_00416	MKNBIJCM_00795	JFFOGJED_00780	BMOJNIBD_00849
gsiC		Glutathione transport system permease protein GsiC	8	BHLJDMHH_00089	NPOCEBJK_00369		OJLDIIAO_01304	IMKCCEHM_00796	LCHFHOPM_00415	MKNBIJCM_00796	JFFOGJED_00779	BMOJNIBD_00848
oppC		Oligopeptide transport system permease protein OppC	8	BHLJDMHH_00090	NPOCEBJK_00368		OJLDIIAO_01305	IMKCCEHM_00797	LCHFHOPM_00414	MKNBIJCM_00797	JFFOGJED_00778	BMOJNIBD_00847
purE		N5-carboxyaminoimidazole ribonucleotide mutase	8	BHLJDMHH_00093	NPOCEBJK_00361		OJLDIIAO_00579	IMKCCEHM_00800	LCHFHOPM_00411	MKNBIJCM_00800	JFFOGJED_00775	BMOJNIBD_00844
purK_1		N5-carboxyaminoimidazole ribonucleotide synthase	8	BHLJDMHH_00094	NPOCEBJK_00360		OJLDIIAO_00580	IMKCCEHM_00801	LCHFHOPM_00410	MKNBIJCM_00801	JFFOGJED_00774	BMOJNIBD_00843
group_64		hypothetical protein	8		NPOCEBJK_00996	KOHBONEN_00808	OJLDIIAO_01340	IMKCCEHM_00238	LCHFHOPM_00928	MKNBIJCM_00237	JFFOGJED_01321	BMOJNIBD_01441
purS		Phosphoribosylformylglycinamidine synthase subunit PurS	8	BHLJDMHH_00096	NPOCEBJK_00358		OJLDIIAO_00582	IMKCCEHM_00803	LCHFHOPM_00408	MKNBIJCM_00803	JFFOGJED_00772	BMOJNIBD_00841
purQ		Phosphoribosylformylglycinamidine synthase subunit PurQ	8	BHLJDMHH_00097	NPOCEBJK_00357		OJLDIIAO_00583	IMKCCEHM_00804	LCHFHOPM_00407	MKNBIJCM_00804	JFFOGJED_00771	BMOJNIBD_00840
purM		Phosphoribosylformylglycinamidine cyclo-ligase	8	BHLJDMHH_00101	NPOCEBJK_00354		OJLDIIAO_00586	IMKCCEHM_00807	LCHFHOPM_00404	MKNBIJCM_00807	JFFOGJED_00768	BMOJNIBD_00837
purN		Phosphoribosylglycinamide formyltransferase	8	BHLJDMHH_00102	NPOCEBJK_00353		OJLDIIAO_00587	IMKCCEHM_00808	LCHFHOPM_00403	MKNBIJCM_00808	JFFOGJED_00767	BMOJNIBD_00836
purH		Bifunctional purine biosynthesis protein PurH	8	BHLJDMHH_00103	NPOCEBJK_00352		OJLDIIAO_00588	IMKCCEHM_00809	LCHFHOPM_00402	MKNBIJCM_00809	JFFOGJED_00766	BMOJNIBD_00835
fhs1		Formate--tetrahydrofolate ligase 1	8	BHLJDMHH_00106	NPOCEBJK_00350		OJLDIIAO_00590	IMKCCEHM_00811	LCHFHOPM_00400	MKNBIJCM_00811	JFFOGJED_00764	BMOJNIBD_00833
group_648		L-2-hydroxyisocaproate dehydrogenase	8	BHLJDMHH_00110	NPOCEBJK_00346		OJLDIIAO_01212	IMKCCEHM_00815	LCHFHOPM_00398	MKNBIJCM_00815	JFFOGJED_00762	BMOJNIBD_00831
group_65		hypothetical protein	8	BHLJDMHH_00020	NPOCEBJK_00432		OJLDIIAO_01164	IMKCCEHM_00733	LCHFHOPM_00545	MKNBIJCM_00733	JFFOGJED_00842	BMOJNIBD_00911
mutM		Formamidopyrimidine-DNA glycosylase	8	BHLJDMHH_00118	NPOCEBJK_00338		OJLDIIAO_01274	IMKCCEHM_00831	LCHFHOPM_00389	MKNBIJCM_00831	JFFOGJED_00753	BMOJNIBD_00821
coaE		Dephospho-CoA kinase	8	BHLJDMHH_00119	NPOCEBJK_00337		OJLDIIAO_01273	IMKCCEHM_00832	LCHFHOPM_00388	MKNBIJCM_00832	JFFOGJED_00752	BMOJNIBD_00820
dnaB		Replication initiation and membrane attachment protein	8	BHLJDMHH_00120	NPOCEBJK_00336		OJLDIIAO_01272	IMKCCEHM_00833	LCHFHOPM_00387	MKNBIJCM_00833	JFFOGJED_00751	BMOJNIBD_00819
group_655		hypothetical protein	8	BHLJDMHH_00123	NPOCEBJK_00333		OJLDIIAO_01560	IMKCCEHM_00836	LCHFHOPM_00384	MKNBIJCM_00836	JFFOGJED_00748	BMOJNIBD_00816
arlR		Response regulator ArlR	8	BHLJDMHH_00124	NPOCEBJK_00332		OJLDIIAO_01404	IMKCCEHM_00837	LCHFHOPM_00383	MKNBIJCM_00837	JFFOGJED_00747	BMOJNIBD_00815
arlS		Signal transduction histidine-protein kinase ArlS	8	BHLJDMHH_00125	NPOCEBJK_00331		OJLDIIAO_01405	IMKCCEHM_00838	LCHFHOPM_00382	MKNBIJCM_00838	JFFOGJED_00746	BMOJNIBD_00814
ydbP		Thioredoxin-like protein YdbP	8	BHLJDMHH_00129	NPOCEBJK_00327		OJLDIIAO_01355	IMKCCEHM_00842	LCHFHOPM_00378	MKNBIJCM_00842	JFFOGJED_00742	BMOJNIBD_00810
fni		Isopentenyl-diphosphate delta-isomerase	8	BHLJDMHH_00131	NPOCEBJK_00325		OJLDIIAO_01301	IMKCCEHM_00844	LCHFHOPM_00376	MKNBIJCM_00844	JFFOGJED_00740	BMOJNIBD_00808
dinG		3'-5' exonuclease DinG	8	BHLJDMHH_00135	NPOCEBJK_00321		OJLDIIAO_01224	IMKCCEHM_00848	LCHFHOPM_00372	MKNBIJCM_00848	JFFOGJED_00736	BMOJNIBD_00804
group_661		hypothetical protein	8	BHLJDMHH_00136	NPOCEBJK_00320		OJLDIIAO_01223	IMKCCEHM_00849	LCHFHOPM_00371	MKNBIJCM_00849	JFFOGJED_00735	BMOJNIBD_00803
asnS		Asparagine--tRNA ligase	8	BHLJDMHH_00137	NPOCEBJK_00319		OJLDIIAO_01222	IMKCCEHM_00850	LCHFHOPM_00370	MKNBIJCM_00850	JFFOGJED_00734	BMOJNIBD_00802
dnaD		DNA replication protein DnaD	8	BHLJDMHH_00138	NPOCEBJK_00318		OJLDIIAO_01221	IMKCCEHM_00851	LCHFHOPM_00369	MKNBIJCM_00851	JFFOGJED_00733	BMOJNIBD_00801
recU		Holliday junction resolvase RecU	8	BHLJDMHH_00140	NPOCEBJK_00316		OJLDIIAO_01399	IMKCCEHM_00853	LCHFHOPM_00367	MKNBIJCM_00853	JFFOGJED_00731	BMOJNIBD_00799
gpsB		Cell cycle protein GpsB	8	BHLJDMHH_00142	NPOCEBJK_00314		OJLDIIAO_01555	IMKCCEHM_00855	LCHFHOPM_00365	MKNBIJCM_00855	JFFOGJED_00729	BMOJNIBD_00797
pcrA		ATP-dependent DNA helicase PcrA	8	BHLJDMHH_00144	NPOCEBJK_00312		OJLDIIAO_01219	IMKCCEHM_00857	LCHFHOPM_00363	MKNBIJCM_00857	JFFOGJED_00727	BMOJNIBD_00795
ligA		DNA ligase	8	BHLJDMHH_00145	NPOCEBJK_00311		OJLDIIAO_01218	IMKCCEHM_00858	LCHFHOPM_00362	MKNBIJCM_00858	JFFOGJED_00726	BMOJNIBD_00794
group_669		hypothetical protein	8	BHLJDMHH_00146	NPOCEBJK_00310		OJLDIIAO_01217	IMKCCEHM_00859	LCHFHOPM_00361	MKNBIJCM_00859	JFFOGJED_00725	BMOJNIBD_00793
yfnB		Putative HAD-hydrolase YfnB	8	BHLJDMHH_00046	NPOCEBJK_00406		OJLDIIAO_01365	IMKCCEHM_00759	LCHFHOPM_00452	MKNBIJCM_00759	JFFOGJED_00816	BMOJNIBD_00885
yfbR		5'-deoxynucleotidase YfbR	8	BHLJDMHH_00147	NPOCEBJK_00309		OJLDIIAO_01216	IMKCCEHM_00860	LCHFHOPM_00360	MKNBIJCM_00860	JFFOGJED_00724	BMOJNIBD_00792
group_671		hypothetical protein	8	BHLJDMHH_00149	NPOCEBJK_00307		OJLDIIAO_01422	IMKCCEHM_00862	LCHFHOPM_00358	MKNBIJCM_00862	JFFOGJED_00722	BMOJNIBD_00790
group_672		hypothetical protein	8	BHLJDMHH_00152	NPOCEBJK_00304		OJLDIIAO_01429	IMKCCEHM_00865	LCHFHOPM_00355	MKNBIJCM_00865	JFFOGJED_00719	BMOJNIBD_00787
trmB		tRNA (guanine-N(7)-)-methyltransferase	8	BHLJDMHH_00153	NPOCEBJK_00303		OJLDIIAO_01430	IMKCCEHM_00866	LCHFHOPM_00354	MKNBIJCM_00866	JFFOGJED_00718	BMOJNIBD_00786
tri1_1		ADP-ribosylarginine hydrolase Tri1	8	BHLJDMHH_00155	NPOCEBJK_00301		OJLDIIAO_01453	IMKCCEHM_00868	LCHFHOPM_00352	MKNBIJCM_00868	JFFOGJED_00716	BMOJNIBD_00784
yjjP		Inner membrane protein YjjP	8	BHLJDMHH_00156	NPOCEBJK_00300		OJLDIIAO_01454	IMKCCEHM_00869	LCHFHOPM_00351	MKNBIJCM_00869	JFFOGJED_00715	BMOJNIBD_00783
ybjI		5-amino-6-(5-phospho-D-ribitylamino)uracil phosphatase YbjI	8	BHLJDMHH_00158	NPOCEBJK_00298		OJLDIIAO_01556	IMKCCEHM_00871	LCHFHOPM_00349	MKNBIJCM_00871	JFFOGJED_00713	BMOJNIBD_00781
group_68		hypothetical protein	8	BHLJDMHH_00079	NPOCEBJK_00379		OJLDIIAO_01330	IMKCCEHM_00786	LCHFHOPM_00425	MKNBIJCM_00786	JFFOGJED_00789	BMOJNIBD_00858
ykoT		putative glycosyltransferase YkoT	8	BHLJDMHH_00161	NPOCEBJK_00295		OJLDIIAO_01011	IMKCCEHM_00874	LCHFHOPM_00346	MKNBIJCM_00874	JFFOGJED_00710	BMOJNIBD_00778
group_681		hypothetical protein	8	BHLJDMHH_00162	NPOCEBJK_00294		OJLDIIAO_01012	IMKCCEHM_00875	LCHFHOPM_00345	MKNBIJCM_00875	JFFOGJED_00709	BMOJNIBD_00777
folB		Dihydroneopterin aldolase	8	BHLJDMHH_00163	NPOCEBJK_00293		OJLDIIAO_01013	IMKCCEHM_00876	LCHFHOPM_00344	MKNBIJCM_00876	JFFOGJED_00708	BMOJNIBD_00776
folK		2-amino-4-hydroxy-6-hydroxymethyldihydropteridine pyrophosphokinase	8	BHLJDMHH_00164	NPOCEBJK_00292		OJLDIIAO_01014	IMKCCEHM_00877	LCHFHOPM_00343	MKNBIJCM_00877	JFFOGJED_00707	BMOJNIBD_00775
folE		GTP cyclohydrolase 1	8	BHLJDMHH_00165	NPOCEBJK_00291		OJLDIIAO_01015	IMKCCEHM_00878	LCHFHOPM_00342	MKNBIJCM_00878	JFFOGJED_00706	BMOJNIBD_00774
group_685		hypothetical protein	8	BHLJDMHH_00167	NPOCEBJK_00289		OJLDIIAO_01017	IMKCCEHM_00880	LCHFHOPM_00340	MKNBIJCM_00880	JFFOGJED_00704	BMOJNIBD_00772
rbsK/rbiA_1		Bifunctional ribokinase/ribose-5-phosphate isomerase A	8	BHLJDMHH_00170	NPOCEBJK_00286		OJLDIIAO_01020	IMKCCEHM_00883	LCHFHOPM_00337	MKNBIJCM_00883	JFFOGJED_00701	BMOJNIBD_00769
rbsK/rbiA_2		Bifunctional ribokinase/ribose-5-phosphate isomerase A	8	BHLJDMHH_00171	NPOCEBJK_00285		OJLDIIAO_01021	IMKCCEHM_00884	LCHFHOPM_00336	MKNBIJCM_00884	JFFOGJED_00700	BMOJNIBD_00768
group_688		hypothetical protein	8	BHLJDMHH_00173	NPOCEBJK_00283		OJLDIIAO_01024	IMKCCEHM_00886	LCHFHOPM_00334	MKNBIJCM_00886	JFFOGJED_00698	BMOJNIBD_00766
mleS		Malolactic enzyme	8	BHLJDMHH_00179	NPOCEBJK_00279		OJLDIIAO_00812	IMKCCEHM_00890	LCHFHOPM_00328	MKNBIJCM_00890	JFFOGJED_00692	BMOJNIBD_00760
pox5		Pyruvate oxidase	8	BHLJDMHH_00181	NPOCEBJK_00277		OJLDIIAO_00810	IMKCCEHM_00893	LCHFHOPM_00326	MKNBIJCM_00892	JFFOGJED_00690	BMOJNIBD_00758
group_695		hypothetical protein	8	BHLJDMHH_00183	NPOCEBJK_00275		OJLDIIAO_00808	IMKCCEHM_00895	LCHFHOPM_00324	MKNBIJCM_00894	JFFOGJED_00688	BMOJNIBD_00756
tarL		Teichoic acid poly(ribitol-phosphate) polymerase	8	BHLJDMHH_00184	NPOCEBJK_00274		OJLDIIAO_00807	IMKCCEHM_00896	LCHFHOPM_00323	MKNBIJCM_00895	JFFOGJED_00687	BMOJNIBD_00755
group_697		hypothetical protein	8	BHLJDMHH_00185	NPOCEBJK_00273		OJLDIIAO_00806	IMKCCEHM_00897	LCHFHOPM_00322	MKNBIJCM_00896	JFFOGJED_00686	BMOJNIBD_00754
fba		Fructose-bisphosphate aldolase	8	BHLJDMHH_00187	NPOCEBJK_00271		OJLDIIAO_01534	IMKCCEHM_00899	LCHFHOPM_00320	MKNBIJCM_00898	JFFOGJED_00684	BMOJNIBD_00752
group_7		hypothetical protein	8	BHLJDMHH_00797	NPOCEBJK_00963	KOHBONEN_00768		IMKCCEHM_00273	LCHFHOPM_01170	MKNBIJCM_00272	JFFOGJED_01287	BMOJNIBD_01404
group_70		hypothetical protein	8	BHLJDMHH_00174	NPOCEBJK_00282		OJLDIIAO_01025	IMKCCEHM_00887	LCHFHOPM_00333	MKNBIJCM_00887	JFFOGJED_00697	BMOJNIBD_00765
fabG_1		3-oxoacyl-[acyl-carrier-protein] reductase FabG	8	BHLJDMHH_00193	NPOCEBJK_00265		OJLDIIAO_00744	IMKCCEHM_00905	LCHFHOPM_00314	MKNBIJCM_00905	JFFOGJED_00678	BMOJNIBD_00746
asd		Aspartate-semialdehyde dehydrogenase	8	BHLJDMHH_00195	NPOCEBJK_00263		OJLDIIAO_00742	IMKCCEHM_00907	LCHFHOPM_00312	MKNBIJCM_00907	JFFOGJED_00676	BMOJNIBD_00744
dapB		4-hydroxy-tetrahydrodipicolinate reductase	8	BHLJDMHH_00196	NPOCEBJK_00262		OJLDIIAO_00741	IMKCCEHM_00908	LCHFHOPM_00311	MKNBIJCM_00908	JFFOGJED_00675	BMOJNIBD_00743
dapA		4-hydroxy-tetrahydrodipicolinate synthase	8	BHLJDMHH_00197	NPOCEBJK_00261		OJLDIIAO_00740	IMKCCEHM_00909	LCHFHOPM_00310	MKNBIJCM_00909	JFFOGJED_00674	BMOJNIBD_00742
group_705		N-acetyldiaminopimelate deacetylase	8	BHLJDMHH_00198	NPOCEBJK_00260		OJLDIIAO_00739	IMKCCEHM_00910	LCHFHOPM_00309	MKNBIJCM_00910	JFFOGJED_00673	BMOJNIBD_00741
dapH		2,3,4,5-tetrahydropyridine-2,6-dicarboxylate N-acetyltransferase	8	BHLJDMHH_00199	NPOCEBJK_00259		OJLDIIAO_00738	IMKCCEHM_00911	LCHFHOPM_00308	MKNBIJCM_00911	JFFOGJED_00672	BMOJNIBD_00740
lysA		Diaminopimelate decarboxylase	8	BHLJDMHH_00200	NPOCEBJK_00258		OJLDIIAO_00737	IMKCCEHM_00912	LCHFHOPM_00307	MKNBIJCM_00912	JFFOGJED_00671	BMOJNIBD_00739
yycB_2		putative transporter YycB	8	BHLJDMHH_00203	NPOCEBJK_00255		OJLDIIAO_01465	IMKCCEHM_00915	LCHFHOPM_00304	MKNBIJCM_00915	JFFOGJED_00668	BMOJNIBD_00736
group_710		hypothetical protein	8	BHLJDMHH_00205	NPOCEBJK_00253		OJLDIIAO_01462	IMKCCEHM_00917	LCHFHOPM_00302	MKNBIJCM_00917	JFFOGJED_00666	BMOJNIBD_00733
group_711		hypothetical protein	8	BHLJDMHH_00206	NPOCEBJK_00252		OJLDIIAO_01461	IMKCCEHM_00918	LCHFHOPM_00301	MKNBIJCM_00918	JFFOGJED_00665	BMOJNIBD_00732
dltD		Protein DltD	8	BHLJDMHH_00214	NPOCEBJK_00245		OJLDIIAO_01389	IMKCCEHM_00925	LCHFHOPM_00294	MKNBIJCM_00925	JFFOGJED_00658	BMOJNIBD_00725
group_713		hypothetical protein	8	BHLJDMHH_00219	NPOCEBJK_00241		OJLDIIAO_01312	IMKCCEHM_00929	LCHFHOPM_00290	MKNBIJCM_00929	JFFOGJED_00654	BMOJNIBD_00721
group_714		hypothetical protein	8	BHLJDMHH_00221	NPOCEBJK_00239		OJLDIIAO_01309	IMKCCEHM_00931	LCHFHOPM_00288	MKNBIJCM_00931	JFFOGJED_00652	BMOJNIBD_00719
umuC		Protein UmuC	8	BHLJDMHH_00222	NPOCEBJK_00238		OJLDIIAO_01308	IMKCCEHM_00932	LCHFHOPM_00287	MKNBIJCM_00932	JFFOGJED_00651	BMOJNIBD_00718
group_716		hypothetical protein	8	BHLJDMHH_00224	NPOCEBJK_00236		OJLDIIAO_01324	IMKCCEHM_00934	LCHFHOPM_00285	MKNBIJCM_00934	JFFOGJED_00649	BMOJNIBD_00716
dapE_2		putative succinyl-diaminopimelate desuccinylase	8	BHLJDMHH_00225	NPOCEBJK_00235		OJLDIIAO_01323	IMKCCEHM_00935	LCHFHOPM_00284	MKNBIJCM_00935	JFFOGJED_00648	BMOJNIBD_00715
group_719		hypothetical protein	8	BHLJDMHH_00228	NPOCEBJK_00232		OJLDIIAO_01319	IMKCCEHM_00938	LCHFHOPM_00281	MKNBIJCM_00939	JFFOGJED_00645	BMOJNIBD_00712
pbpX_4		hypothetical protein	8	BHLJDMHH_00220	NPOCEBJK_00240		OJLDIIAO_01310	IMKCCEHM_00930	LCHFHOPM_00289	MKNBIJCM_00930	JFFOGJED_00653	BMOJNIBD_00720
alx_1		Putative membrane-bound redox modulator Alx	8	BHLJDMHH_00231	NPOCEBJK_00229		OJLDIIAO_01245	IMKCCEHM_00940	LCHFHOPM_00278	MKNBIJCM_00941	JFFOGJED_00642	BMOJNIBD_00709
icaB		Poly-beta-1,6-N-acetyl-D-glucosamine N-deacetylase	8	BHLJDMHH_00232	NPOCEBJK_00228		OJLDIIAO_01244	IMKCCEHM_00941	LCHFHOPM_00277	MKNBIJCM_00942	JFFOGJED_00641	BMOJNIBD_00708
pgaC		Poly-beta-1,6-N-acetyl-D-glucosamine synthase	8	BHLJDMHH_00233	NPOCEBJK_00226		OJLDIIAO_01242	IMKCCEHM_00943	LCHFHOPM_00275	MKNBIJCM_00944	JFFOGJED_00639	BMOJNIBD_00706
group_724		hypothetical protein	8	BHLJDMHH_00234	NPOCEBJK_00225		OJLDIIAO_01241	IMKCCEHM_00944	LCHFHOPM_00274	MKNBIJCM_00945	JFFOGJED_00638	BMOJNIBD_00705
dapE_1		Succinyl-diaminopimelate desuccinylase	8	BHLJDMHH_00240	NPOCEBJK_00219		OJLDIIAO_00944	IMKCCEHM_00949	LCHFHOPM_00269	MKNBIJCM_00951	JFFOGJED_00632	BMOJNIBD_00699
group_727	ykoD_1	Putative HMP/thiamine import ATP-binding protein YkoD	8	BHLJDMHH_00244	NPOCEBJK_00215		OJLDIIAO_00938	IMKCCEHM_00953	LCHFHOPM_00265	MKNBIJCM_00955	JFFOGJED_00628	BMOJNIBD_00695
group_728		hypothetical protein	8	BHLJDMHH_00247	NPOCEBJK_00209		OJLDIIAO_00936	IMKCCEHM_00959	LCHFHOPM_00259	MKNBIJCM_00962	JFFOGJED_00622	BMOJNIBD_00689
group_729		hypothetical protein	8	BHLJDMHH_00251	NPOCEBJK_00205		OJLDIIAO_01147	IMKCCEHM_00964	LCHFHOPM_00255	MKNBIJCM_00967	JFFOGJED_00618	BMOJNIBD_00685
map		Methionine aminopeptidase 1	8	BHLJDMHH_00252	NPOCEBJK_00204		OJLDIIAO_01148	IMKCCEHM_00965	LCHFHOPM_00254	MKNBIJCM_00968	JFFOGJED_00617	BMOJNIBD_00684
group_731		Stress response regulator gls24	8	BHLJDMHH_00257	NPOCEBJK_00199		OJLDIIAO_01177	IMKCCEHM_00971	LCHFHOPM_00247	MKNBIJCM_00973	JFFOGJED_00610	BMOJNIBD_00677
group_732		hypothetical protein	8	BHLJDMHH_00258	NPOCEBJK_00198		OJLDIIAO_01178	IMKCCEHM_00972	LCHFHOPM_00246	MKNBIJCM_00974	JFFOGJED_00609	BMOJNIBD_00676
group_733		hypothetical protein	8	BHLJDMHH_00259	NPOCEBJK_00197		OJLDIIAO_01179	IMKCCEHM_00973	LCHFHOPM_00245	MKNBIJCM_00975	JFFOGJED_00608	BMOJNIBD_00675
group_734		hypothetical protein	8	BHLJDMHH_00262	NPOCEBJK_00194		OJLDIIAO_01508	IMKCCEHM_00976	LCHFHOPM_00242	MKNBIJCM_00978	JFFOGJED_00605	BMOJNIBD_00672
group_735		hypothetical protein	8	BHLJDMHH_00264	NPOCEBJK_00192		OJLDIIAO_01384	IMKCCEHM_00978	LCHFHOPM_00240	MKNBIJCM_00980	JFFOGJED_00603	BMOJNIBD_00670
yveA		Aspartate-proton symporter	8	BHLJDMHH_00265	NPOCEBJK_00191		OJLDIIAO_01383	IMKCCEHM_00979	LCHFHOPM_00239	MKNBIJCM_00981	JFFOGJED_00602	BMOJNIBD_00669
thlA		Acetyl-CoA acetyltransferase	8	BHLJDMHH_00269	NPOCEBJK_00184		OJLDIIAO_01192	IMKCCEHM_00986	LCHFHOPM_00235	MKNBIJCM_00989	JFFOGJED_00598	BMOJNIBD_00598
yfeX		Dye-decolorizing peroxidase YfeX	8	BHLJDMHH_00270	NPOCEBJK_00183		OJLDIIAO_01191	IMKCCEHM_00987	LCHFHOPM_00234	MKNBIJCM_00990	JFFOGJED_00597	BMOJNIBD_00597
perR		Peroxide operon regulator	8	BHLJDMHH_00271	NPOCEBJK_00182		OJLDIIAO_01411	IMKCCEHM_00988	LCHFHOPM_00233	MKNBIJCM_00991	JFFOGJED_00596	BMOJNIBD_00596
fetB		putative iron export permease protein FetB	8	BHLJDMHH_00272	NPOCEBJK_00181		OJLDIIAO_01410	IMKCCEHM_00989	LCHFHOPM_00232	MKNBIJCM_00992	JFFOGJED_00595	BMOJNIBD_00595
fetA		putative iron export ATP-binding protein FetA	8	BHLJDMHH_00273	NPOCEBJK_00180		OJLDIIAO_01409	IMKCCEHM_00990	LCHFHOPM_00231	MKNBIJCM_00993	JFFOGJED_00594	BMOJNIBD_00594
citG		2-(5''-triphosphoribosyl)-3'-dephosphocoenzyme-A synthase	8	BHLJDMHH_00278	NPOCEBJK_00175		OJLDIIAO_01186	IMKCCEHM_00995	LCHFHOPM_00226	MKNBIJCM_00998	JFFOGJED_00589	BMOJNIBD_00589
citF		Citrate lyase alpha chain	8	BHLJDMHH_00281	NPOCEBJK_00172		OJLDIIAO_00951	IMKCCEHM_00998	LCHFHOPM_00223	MKNBIJCM_01001	JFFOGJED_00586	BMOJNIBD_00586
citE		Citrate lyase subunit beta	8	BHLJDMHH_00282	NPOCEBJK_00171		OJLDIIAO_00950	IMKCCEHM_00999	LCHFHOPM_00222	MKNBIJCM_01002	JFFOGJED_00585	BMOJNIBD_00585
csbB		Putative glycosyltransferase CsbB	8	BHLJDMHH_00287	NPOCEBJK_00166		OJLDIIAO_00961	IMKCCEHM_01004	LCHFHOPM_00217	MKNBIJCM_01007	JFFOGJED_00580	BMOJNIBD_00580
bceA		Bacitracin export ATP-binding protein BceA	8	BHLJDMHH_00289	NPOCEBJK_00164		OJLDIIAO_00959	IMKCCEHM_01006	LCHFHOPM_00214	MKNBIJCM_01009	JFFOGJED_00577	BMOJNIBD_00577
group_748		hypothetical protein	8	BHLJDMHH_00290	NPOCEBJK_00163		OJLDIIAO_00958	IMKCCEHM_01007	LCHFHOPM_00213	MKNBIJCM_01010	JFFOGJED_00576	BMOJNIBD_00576
lepA_1		Elongation factor 4	8	BHLJDMHH_00291	NPOCEBJK_00162		OJLDIIAO_00957	IMKCCEHM_01008	LCHFHOPM_00212	MKNBIJCM_01011	JFFOGJED_00575	BMOJNIBD_00575
group_750		hypothetical protein	8	BHLJDMHH_00292	NPOCEBJK_00161		OJLDIIAO_00956	IMKCCEHM_01009	LCHFHOPM_00211	MKNBIJCM_01012	JFFOGJED_00574	BMOJNIBD_00574
group_751		3-beta-hydroxycholanate 3-dehydrogenase (NAD(+)) 2	8	BHLJDMHH_00293	NPOCEBJK_00160		OJLDIIAO_00955	IMKCCEHM_01010	LCHFHOPM_00210	MKNBIJCM_01013	JFFOGJED_00573	BMOJNIBD_00573
queT		Queuosine precursor transporter QueT	8	BHLJDMHH_00294	NPOCEBJK_00159		OJLDIIAO_00954	IMKCCEHM_01011	LCHFHOPM_00209	MKNBIJCM_01014	JFFOGJED_00572	BMOJNIBD_00572
gdx_1		Guanidinium exporter	8	BHLJDMHH_00302	NPOCEBJK_00148		OJLDIIAO_01094	IMKCCEHM_01020	LCHFHOPM_00201	MKNBIJCM_01023	JFFOGJED_00564	BMOJNIBD_00564
rpsN2		Alternate 30S ribosomal protein S14	8	BHLJDMHH_00303	NPOCEBJK_00147		OJLDIIAO_01093	IMKCCEHM_01021	LCHFHOPM_00200	MKNBIJCM_01024	JFFOGJED_00563	BMOJNIBD_00563
rpmGA		50S ribosomal protein L33 1	8	BHLJDMHH_00304	NPOCEBJK_00146		OJLDIIAO_01092	IMKCCEHM_01022	LCHFHOPM_00199	MKNBIJCM_01025	JFFOGJED_00562	BMOJNIBD_00562
group_759		hypothetical protein	8	BHLJDMHH_00305	NPOCEBJK_00145		OJLDIIAO_01091	IMKCCEHM_01023	LCHFHOPM_00198	MKNBIJCM_01026	JFFOGJED_00561	BMOJNIBD_00561
metF		5,10-methylenetetrahydrofolate reductase	8	BHLJDMHH_00254	NPOCEBJK_00202		OJLDIIAO_01174	IMKCCEHM_00967	LCHFHOPM_00250	MKNBIJCM_00970	JFFOGJED_00613	BMOJNIBD_00680
pycA		Pyruvate carboxylase	8	BHLJDMHH_00307	NPOCEBJK_00143		OJLDIIAO_01089	IMKCCEHM_01025	LCHFHOPM_00196	MKNBIJCM_01028	JFFOGJED_00559	BMOJNIBD_00559
ackA		Acetate kinase	8	BHLJDMHH_00309	NPOCEBJK_00141		OJLDIIAO_01415	IMKCCEHM_01027	LCHFHOPM_00194	MKNBIJCM_01030	JFFOGJED_00557	BMOJNIBD_00557
pepT		Peptidase T	8	BHLJDMHH_00310	NPOCEBJK_00140		OJLDIIAO_00642	IMKCCEHM_01028	LCHFHOPM_00193	MKNBIJCM_01031	JFFOGJED_00556	BMOJNIBD_00556
group_764		GTP cyclohydrolase 1 type 2	8	BHLJDMHH_00311	NPOCEBJK_00139		OJLDIIAO_00641	IMKCCEHM_01029	LCHFHOPM_00192	MKNBIJCM_01032	JFFOGJED_00555	BMOJNIBD_00555
trmK		tRNA (adenine(22)-N(1))-methyltransferase	8	BHLJDMHH_00312	NPOCEBJK_00138		OJLDIIAO_00640	IMKCCEHM_01030	LCHFHOPM_00191	MKNBIJCM_01033	JFFOGJED_00554	BMOJNIBD_00554
bepA		Beta-barrel assembly-enhancing protease	8	BHLJDMHH_00313	NPOCEBJK_00137		OJLDIIAO_00639	IMKCCEHM_01031	LCHFHOPM_00190	MKNBIJCM_01034	JFFOGJED_00553	BMOJNIBD_00553
sbcD		Nuclease SbcCD subunit D	8	BHLJDMHH_00316	NPOCEBJK_00134		OJLDIIAO_00636	IMKCCEHM_01034	LCHFHOPM_00187	MKNBIJCM_01037	JFFOGJED_00550	BMOJNIBD_00550
group_768		L-2-hydroxyisocaproate dehydrogenase	8	BHLJDMHH_00317	NPOCEBJK_00133		OJLDIIAO_00635	IMKCCEHM_01035	LCHFHOPM_00186	MKNBIJCM_01038	JFFOGJED_00549	BMOJNIBD_00549
yycB_1		putative transporter YycB	8	BHLJDMHH_00318	NPOCEBJK_00132		OJLDIIAO_00634	IMKCCEHM_01036	LCHFHOPM_00185	MKNBIJCM_01039	JFFOGJED_00548	BMOJNIBD_00548
citX		Apo-citrate lyase phosphoribosyl-dephospho-CoA transferase	8	BHLJDMHH_00279	NPOCEBJK_00174		OJLDIIAO_01187	IMKCCEHM_00996	LCHFHOPM_00225	MKNBIJCM_00999	JFFOGJED_00588	BMOJNIBD_00588
hmpT		Thiamine precursor transporter HmpT	8	BHLJDMHH_00319	NPOCEBJK_00131		OJLDIIAO_00633	IMKCCEHM_01037	LCHFHOPM_00184	MKNBIJCM_01040	JFFOGJED_00547	BMOJNIBD_00547
hup		DNA-binding protein HU	8	BHLJDMHH_00326	NPOCEBJK_00123		OJLDIIAO_00991	IMKCCEHM_01045	LCHFHOPM_00176	MKNBIJCM_01047	JFFOGJED_00540	BMOJNIBD_00540
der		GTPase Der	8	BHLJDMHH_00327	NPOCEBJK_00122		OJLDIIAO_00990	IMKCCEHM_01046	LCHFHOPM_00175	MKNBIJCM_01048	JFFOGJED_00539	BMOJNIBD_00539
rps1		30S ribosomal protein S1	8	BHLJDMHH_00328	NPOCEBJK_00121		OJLDIIAO_00989	IMKCCEHM_01047	LCHFHOPM_00174	MKNBIJCM_01049	JFFOGJED_00538	BMOJNIBD_00538
cmk		Cytidylate kinase	8	BHLJDMHH_00329	NPOCEBJK_00120		OJLDIIAO_00988	IMKCCEHM_01048	LCHFHOPM_00173	MKNBIJCM_01050	JFFOGJED_00537	BMOJNIBD_00537
group_775		hypothetical protein	8	BHLJDMHH_00330	NPOCEBJK_00119		OJLDIIAO_00987	IMKCCEHM_01049	LCHFHOPM_00172	MKNBIJCM_01051	JFFOGJED_00536	BMOJNIBD_00536
recQ		ATP-dependent DNA helicase RecQ	8	BHLJDMHH_00331	NPOCEBJK_00118		OJLDIIAO_00986	IMKCCEHM_01050	LCHFHOPM_00171	MKNBIJCM_01052	JFFOGJED_00535	BMOJNIBD_00535
ribU		Riboflavin transporter RibU	8	BHLJDMHH_00333	NPOCEBJK_00116		OJLDIIAO_01563	IMKCCEHM_01052	LCHFHOPM_00169	MKNBIJCM_01054	JFFOGJED_00533	BMOJNIBD_00533
group_778		hypothetical protein	8	BHLJDMHH_00334	NPOCEBJK_00115		OJLDIIAO_01562	IMKCCEHM_01053	LCHFHOPM_00168	MKNBIJCM_01055	JFFOGJED_00532	BMOJNIBD_00532
rluB		Ribosomal large subunit pseudouridine synthase B	8	BHLJDMHH_00336	NPOCEBJK_00113		OJLDIIAO_01211	IMKCCEHM_01055	LCHFHOPM_00165	MKNBIJCM_01057	JFFOGJED_00530	BMOJNIBD_00530
yxdM		ABC transporter permease protein YxdM	8	BHLJDMHH_00288	NPOCEBJK_00165		OJLDIIAO_00960	IMKCCEHM_01005	LCHFHOPM_00215	MKNBIJCM_01008	JFFOGJED_00578	BMOJNIBD_00578
scpB		Segregation and condensation protein B	8	BHLJDMHH_00337	NPOCEBJK_00112		OJLDIIAO_01210	IMKCCEHM_01056	LCHFHOPM_00164	MKNBIJCM_01058	JFFOGJED_00529	BMOJNIBD_00529
scpA		Segregation and condensation protein A	8	BHLJDMHH_00338	NPOCEBJK_00111		OJLDIIAO_01209	IMKCCEHM_01057	LCHFHOPM_00163	MKNBIJCM_01059	JFFOGJED_00528	BMOJNIBD_00528
group_782		hypothetical protein	8	BHLJDMHH_00339	NPOCEBJK_00110		OJLDIIAO_01208	IMKCCEHM_01058	LCHFHOPM_00162	MKNBIJCM_01060	JFFOGJED_00527	BMOJNIBD_00527
xerD		Tyrosine recombinase XerD	8	BHLJDMHH_00340	NPOCEBJK_00109		OJLDIIAO_01207	IMKCCEHM_01059	LCHFHOPM_00161	MKNBIJCM_01061	JFFOGJED_00526	BMOJNIBD_00526
cvfB		Conserved virulence factor B	8	BHLJDMHH_00341	NPOCEBJK_00108		OJLDIIAO_01206	IMKCCEHM_01060	LCHFHOPM_00160	MKNBIJCM_01062	JFFOGJED_00525	BMOJNIBD_00525
group_785		hypothetical protein	8	BHLJDMHH_00342	NPOCEBJK_00107		OJLDIIAO_01205	IMKCCEHM_01061	LCHFHOPM_00159	MKNBIJCM_01063	JFFOGJED_00524	BMOJNIBD_00524
group_786		hypothetical protein	8	BHLJDMHH_00343	NPOCEBJK_00106		OJLDIIAO_01204	IMKCCEHM_01062	LCHFHOPM_00158	MKNBIJCM_01064	JFFOGJED_00523	BMOJNIBD_00523
dtd		D-aminoacyl-tRNA deacylase	8	BHLJDMHH_00346	NPOCEBJK_00103		OJLDIIAO_00776	IMKCCEHM_01065	LCHFHOPM_00155	MKNBIJCM_01067	JFFOGJED_00520	BMOJNIBD_00520
relA		GTP pyrophosphokinase	8	BHLJDMHH_00347	NPOCEBJK_00102		OJLDIIAO_00775	IMKCCEHM_01066	LCHFHOPM_00154	MKNBIJCM_01068	JFFOGJED_00519	BMOJNIBD_00519
dnaE		DNA polymerase III subunit alpha	8	BHLJDMHH_00349	NPOCEBJK_00100		OJLDIIAO_00773	IMKCCEHM_01068	LCHFHOPM_00152	MKNBIJCM_01070	JFFOGJED_00517	BMOJNIBD_00517
group_791		hypothetical protein	8	BHLJDMHH_00350	NPOCEBJK_00099		OJLDIIAO_00772	IMKCCEHM_01069	LCHFHOPM_00151	MKNBIJCM_01071	JFFOGJED_00516	BMOJNIBD_00516
group_792		hypothetical protein	8	BHLJDMHH_00351	NPOCEBJK_00098		OJLDIIAO_00771	IMKCCEHM_01070	LCHFHOPM_00150	MKNBIJCM_01072	JFFOGJED_00515	BMOJNIBD_00515
btuD_3		Vitamin B12 import ATP-binding protein BtuD	8	BHLJDMHH_00352	NPOCEBJK_00097		OJLDIIAO_00770	IMKCCEHM_01071	LCHFHOPM_00149	MKNBIJCM_01073	JFFOGJED_00514	BMOJNIBD_00514
cca		CCA-adding enzyme	8	BHLJDMHH_00353	NPOCEBJK_00096		OJLDIIAO_00769	IMKCCEHM_01072	LCHFHOPM_00148	MKNBIJCM_01074	JFFOGJED_00513	BMOJNIBD_00513
group_795		hypothetical protein	8	BHLJDMHH_00356	NPOCEBJK_00093		OJLDIIAO_00502	IMKCCEHM_01075	LCHFHOPM_00145	MKNBIJCM_01077	JFFOGJED_00510	BMOJNIBD_00510
frr		Ribosome-recycling factor	8	BHLJDMHH_00357	NPOCEBJK_00092		OJLDIIAO_00501	IMKCCEHM_01076	LCHFHOPM_00144	MKNBIJCM_01078	JFFOGJED_00509	BMOJNIBD_00509
pyrH		Uridylate kinase	8	BHLJDMHH_00358	NPOCEBJK_00091		OJLDIIAO_00500	IMKCCEHM_01077	LCHFHOPM_00143	MKNBIJCM_01079	JFFOGJED_00508	BMOJNIBD_00508
tsf		Elongation factor Ts	8	BHLJDMHH_00359	NPOCEBJK_00090		OJLDIIAO_00499	IMKCCEHM_01078	LCHFHOPM_00142	MKNBIJCM_01080	JFFOGJED_00507	BMOJNIBD_00507
rpsB		30S ribosomal protein S2	8	BHLJDMHH_00360	NPOCEBJK_00089		OJLDIIAO_00498	IMKCCEHM_01079	LCHFHOPM_00141	MKNBIJCM_01081	JFFOGJED_00506	BMOJNIBD_00506
group_80		hypothetical protein	8	BHLJDMHH_00433	NPOCEBJK_00019		OJLDIIAO_01231	IMKCCEHM_01149	LCHFHOPM_00070	MKNBIJCM_01151	JFFOGJED_00435	BMOJNIBD_00435
group_800		hypothetical protein	8	BHLJDMHH_00361	NPOCEBJK_00088		OJLDIIAO_00497	IMKCCEHM_01080	LCHFHOPM_00140	MKNBIJCM_01082	JFFOGJED_00505	BMOJNIBD_00505
yfiC		tRNA1(Val) (adenine(37)-N6)-methyltransferase	8	BHLJDMHH_00362	NPOCEBJK_00087		OJLDIIAO_00496	IMKCCEHM_01081	LCHFHOPM_00139	MKNBIJCM_01083	JFFOGJED_00504	BMOJNIBD_00504
plsC		1-acyl-sn-glycerol-3-phosphate acyltransferase	8	BHLJDMHH_00363	NPOCEBJK_00086		OJLDIIAO_00495	IMKCCEHM_01082	LCHFHOPM_00138	MKNBIJCM_01084	JFFOGJED_00503	BMOJNIBD_00503
group_803		hypothetical protein	8	BHLJDMHH_00364	NPOCEBJK_00085		OJLDIIAO_00494	IMKCCEHM_01083	LCHFHOPM_00137	MKNBIJCM_01085	JFFOGJED_00502	BMOJNIBD_00502
group_804		hypothetical protein	8	BHLJDMHH_00365	NPOCEBJK_00084		OJLDIIAO_00493	IMKCCEHM_01084	LCHFHOPM_00136	MKNBIJCM_01086	JFFOGJED_00501	BMOJNIBD_00501
apt		Adenine phosphoribosyltransferase	8	BHLJDMHH_00367	NPOCEBJK_00082		OJLDIIAO_00491	IMKCCEHM_01086	LCHFHOPM_00134	MKNBIJCM_01088	JFFOGJED_00499	BMOJNIBD_00499
group_806		hypothetical protein	8	BHLJDMHH_00368	NPOCEBJK_00081		OJLDIIAO_00490	IMKCCEHM_01087	LCHFHOPM_00133	MKNBIJCM_01089	JFFOGJED_00498	BMOJNIBD_00498
rnz		Ribonuclease Z	8	BHLJDMHH_00369	NPOCEBJK_00080		OJLDIIAO_00489	IMKCCEHM_01088	LCHFHOPM_00132	MKNBIJCM_01090	JFFOGJED_00497	BMOJNIBD_00497
group_808		hypothetical protein	8	BHLJDMHH_00370	NPOCEBJK_00079		OJLDIIAO_00488	IMKCCEHM_01089	LCHFHOPM_00131	MKNBIJCM_01091	JFFOGJED_00496	BMOJNIBD_00496
dnaJ		Chaperone protein DnaJ	8	BHLJDMHH_00372	NPOCEBJK_00077		OJLDIIAO_00486	IMKCCEHM_01091	LCHFHOPM_00129	MKNBIJCM_01093	JFFOGJED_00494	BMOJNIBD_00494
dnaK		Chaperone protein DnaK	8	BHLJDMHH_00373	NPOCEBJK_00076		OJLDIIAO_00485	IMKCCEHM_01092	LCHFHOPM_00128	MKNBIJCM_01094	JFFOGJED_00493	BMOJNIBD_00493
grpE		Protein GrpE	8	BHLJDMHH_00374	NPOCEBJK_00075		OJLDIIAO_00484	IMKCCEHM_01093	LCHFHOPM_00127	MKNBIJCM_01095	JFFOGJED_00492	BMOJNIBD_00492
hrcA		Heat-inducible transcription repressor HrcA	8	BHLJDMHH_00375	NPOCEBJK_00074		OJLDIIAO_00483	IMKCCEHM_01094	LCHFHOPM_00126	MKNBIJCM_01096	JFFOGJED_00491	BMOJNIBD_00491
group_814	btuD_3	Vitamin B12 import ATP-binding protein BtuD	8	BHLJDMHH_00381	NPOCEBJK_00068		OJLDIIAO_00907	IMKCCEHM_01100	LCHFHOPM_00120	MKNBIJCM_01102	JFFOGJED_00485	BMOJNIBD_00485
tarD		Glycerol-3-phosphate cytidylyltransferase	8	BHLJDMHH_00382	NPOCEBJK_00067		OJLDIIAO_00906	IMKCCEHM_01101	LCHFHOPM_00119	MKNBIJCM_01103	JFFOGJED_00484	BMOJNIBD_00484
pepS		Aminopeptidase PepS	8	BHLJDMHH_00383	NPOCEBJK_00066		OJLDIIAO_00905	IMKCCEHM_01102	LCHFHOPM_00118	MKNBIJCM_01104	JFFOGJED_00483	BMOJNIBD_00483
epsL		putative sugar transferase EpsL	8	BHLJDMHH_00384	NPOCEBJK_00065		OJLDIIAO_00904	IMKCCEHM_01103	LCHFHOPM_00117	MKNBIJCM_01105	JFFOGJED_00482	BMOJNIBD_00482
cspLA		Cold shock-like protein CspLA	8	BHLJDMHH_00386	NPOCEBJK_00063		OJLDIIAO_00902	IMKCCEHM_01105	LCHFHOPM_00115	MKNBIJCM_01107	JFFOGJED_00480	BMOJNIBD_00480
group_819		hypothetical protein	8	BHLJDMHH_00387	NPOCEBJK_00062		OJLDIIAO_00901	IMKCCEHM_01106	LCHFHOPM_00114	MKNBIJCM_01108	JFFOGJED_00479	BMOJNIBD_00479
group_820		hypothetical protein	8	BHLJDMHH_00389	NPOCEBJK_00060		OJLDIIAO_00898	IMKCCEHM_01108	LCHFHOPM_00112	MKNBIJCM_01110	JFFOGJED_00477	BMOJNIBD_00477
coaA		Pantothenate kinase	8	BHLJDMHH_00390	NPOCEBJK_00059		OJLDIIAO_01184	IMKCCEHM_01109	LCHFHOPM_00111	MKNBIJCM_01111	JFFOGJED_00476	BMOJNIBD_00476
helD_1		DNA helicase IV	8	BHLJDMHH_00391	NPOCEBJK_00058		OJLDIIAO_01183	IMKCCEHM_01110	LCHFHOPM_00110	MKNBIJCM_01112	JFFOGJED_00475	BMOJNIBD_00475
recA		Protein RecA	8	BHLJDMHH_00392	NPOCEBJK_00057		OJLDIIAO_01182	IMKCCEHM_01111	LCHFHOPM_00109	MKNBIJCM_01113	JFFOGJED_00474	BMOJNIBD_00474
pgsA		CDP-diacylglycerol--glycerol-3-phosphate 3-phosphatidyltransferase	8	BHLJDMHH_00394	NPOCEBJK_00055		OJLDIIAO_01266	IMKCCEHM_01113	LCHFHOPM_00107	MKNBIJCM_01115	JFFOGJED_00472	BMOJNIBD_00472
group_825		hypothetical protein	8	BHLJDMHH_00395	NPOCEBJK_00054		OJLDIIAO_01265	IMKCCEHM_01114	LCHFHOPM_00106	MKNBIJCM_01116	JFFOGJED_00471	BMOJNIBD_00471
group_826		hypothetical protein	8	BHLJDMHH_00396	NPOCEBJK_00053		OJLDIIAO_01264	IMKCCEHM_01115	LCHFHOPM_00105	MKNBIJCM_01117	JFFOGJED_00470	BMOJNIBD_00470
group_827		hypothetical protein	8	BHLJDMHH_00397	NPOCEBJK_00052		OJLDIIAO_01263	IMKCCEHM_01116	LCHFHOPM_00104	MKNBIJCM_01118	JFFOGJED_00469	BMOJNIBD_00469
yhaM		3'-5' exoribonuclease YhaM	8	BHLJDMHH_00402	NPOCEBJK_00049		OJLDIIAO_00611	IMKCCEHM_01119	LCHFHOPM_00100	MKNBIJCM_01121	JFFOGJED_00465	BMOJNIBD_00465
group_831		hypothetical protein	8	BHLJDMHH_00404	NPOCEBJK_00047		OJLDIIAO_00609	IMKCCEHM_01121	LCHFHOPM_00098	MKNBIJCM_01123	JFFOGJED_00463	BMOJNIBD_00463
pbpF		Penicillin-binding protein 1F	8	BHLJDMHH_00405	NPOCEBJK_00046		OJLDIIAO_00608	IMKCCEHM_01122	LCHFHOPM_00097	MKNBIJCM_01124	JFFOGJED_00462	BMOJNIBD_00462
argR_1		Arginine repressor	8	BHLJDMHH_00406	NPOCEBJK_00045		OJLDIIAO_00607	IMKCCEHM_01123	LCHFHOPM_00096	MKNBIJCM_01125	JFFOGJED_00461	BMOJNIBD_00461
argS		Arginine--tRNA ligase	8	BHLJDMHH_00407	NPOCEBJK_00044		OJLDIIAO_00606	IMKCCEHM_01124	LCHFHOPM_00095	MKNBIJCM_01126	JFFOGJED_00460	BMOJNIBD_00460
group_835		hypothetical protein	8	BHLJDMHH_00408	NPOCEBJK_00043		OJLDIIAO_00605	IMKCCEHM_01125	LCHFHOPM_00094	MKNBIJCM_01127	JFFOGJED_00459	BMOJNIBD_00459
murE		UDP-N-acetylmuramoyl-L-alanyl-D-glutamate--L-lysine ligase	8	BHLJDMHH_00409	NPOCEBJK_00042		OJLDIIAO_00604	IMKCCEHM_01126	LCHFHOPM_00093	MKNBIJCM_01128	JFFOGJED_00458	BMOJNIBD_00458
group_837		dITP/XTP pyrophosphatase	8	BHLJDMHH_00410	NPOCEBJK_00041		OJLDIIAO_00603	IMKCCEHM_01127	LCHFHOPM_00092	MKNBIJCM_01129	JFFOGJED_00457	BMOJNIBD_00457
fpgS_1		Folylpolyglutamate synthase	8	BHLJDMHH_00411	NPOCEBJK_00040		OJLDIIAO_00602	IMKCCEHM_01128	LCHFHOPM_00091	MKNBIJCM_01130	JFFOGJED_00456	BMOJNIBD_00456
dagK		Diacylglycerol kinase	8	BHLJDMHH_00412	NPOCEBJK_00039		OJLDIIAO_00601	IMKCCEHM_01129	LCHFHOPM_00090	MKNBIJCM_01131	JFFOGJED_00455	BMOJNIBD_00455
gatB		Aspartyl/glutamyl-tRNA(Asn/Gln) amidotransferase subunit B	8	BHLJDMHH_00413	NPOCEBJK_00038		OJLDIIAO_00600	IMKCCEHM_01130	LCHFHOPM_00089	MKNBIJCM_01132	JFFOGJED_00454	BMOJNIBD_00454
gatC		Glutamyl-tRNA(Gln) amidotransferase subunit C	8	BHLJDMHH_00415	NPOCEBJK_00036		OJLDIIAO_00598	IMKCCEHM_01132	LCHFHOPM_00087	MKNBIJCM_01134	JFFOGJED_00452	BMOJNIBD_00452
yitU		5-amino-6-(5-phospho-D-ribitylamino)uracil phosphatase YitU	8	BHLJDMHH_00418	NPOCEBJK_00034		OJLDIIAO_00596	IMKCCEHM_01134	LCHFHOPM_00085	MKNBIJCM_01136	JFFOGJED_00450	BMOJNIBD_00450
group_843		hypothetical protein	8	BHLJDMHH_00419	NPOCEBJK_00033		OJLDIIAO_00595	IMKCCEHM_01135	LCHFHOPM_00084	MKNBIJCM_01137	JFFOGJED_00449	BMOJNIBD_00449
group_844		hypothetical protein	8	BHLJDMHH_00420	NPOCEBJK_00032		OJLDIIAO_00594	IMKCCEHM_01136	LCHFHOPM_00083	MKNBIJCM_01138	JFFOGJED_00448	BMOJNIBD_00448
group_845		hypothetical protein	8	BHLJDMHH_00421	NPOCEBJK_00031		OJLDIIAO_00593	IMKCCEHM_01137	LCHFHOPM_00082	MKNBIJCM_01139	JFFOGJED_00447	BMOJNIBD_00447
gpr		L-glyceraldehyde 3-phosphate reductase	8	BHLJDMHH_00422	NPOCEBJK_00030		OJLDIIAO_01118	IMKCCEHM_01138	LCHFHOPM_00081	MKNBIJCM_01140	JFFOGJED_00446	BMOJNIBD_00446
pyrDA		Dihydroorotate dehydrogenase A (fumarate)	8	BHLJDMHH_00424	NPOCEBJK_00028		OJLDIIAO_01120	IMKCCEHM_01140	LCHFHOPM_00079	MKNBIJCM_01142	JFFOGJED_00444	BMOJNIBD_00444
ykoE		Putative HMP/thiamine permease protein YkoE	8	BHLJDMHH_00425	NPOCEBJK_00027		OJLDIIAO_01121	IMKCCEHM_01141	LCHFHOPM_00078	MKNBIJCM_01143	JFFOGJED_00443	BMOJNIBD_00443
group_849		hypothetical protein	8	BHLJDMHH_00427	NPOCEBJK_00025		OJLDIIAO_01123	IMKCCEHM_01143	LCHFHOPM_00076	MKNBIJCM_01145	JFFOGJED_00441	BMOJNIBD_00441
btuD_2		Vitamin B12 import ATP-binding protein BtuD	8	BHLJDMHH_00431	NPOCEBJK_00021		OJLDIIAO_01233	IMKCCEHM_01147	LCHFHOPM_00072	MKNBIJCM_01149	JFFOGJED_00437	BMOJNIBD_00437
aroK		Shikimate kinase	8	BHLJDMHH_00435	NPOCEBJK_00017		OJLDIIAO_00521	IMKCCEHM_01151	LCHFHOPM_00068	MKNBIJCM_01153	JFFOGJED_00433	BMOJNIBD_00433
aroA1		3-phosphoshikimate 1-carboxyvinyltransferase 1	8	BHLJDMHH_00436	NPOCEBJK_00016		OJLDIIAO_00520	IMKCCEHM_01152	LCHFHOPM_00067	MKNBIJCM_01154	JFFOGJED_00432	BMOJNIBD_00432
aroC		Chorismate synthase	8	BHLJDMHH_00437	NPOCEBJK_00015		OJLDIIAO_00519	IMKCCEHM_01153	LCHFHOPM_00066	MKNBIJCM_01155	JFFOGJED_00431	BMOJNIBD_00431
aroB		3-dehydroquinate synthase	8	BHLJDMHH_00438	NPOCEBJK_00014		OJLDIIAO_00518	IMKCCEHM_01154	LCHFHOPM_00065	MKNBIJCM_01156	JFFOGJED_00430	BMOJNIBD_00430
kdsA		2-dehydro-3-deoxyphosphooctonate aldolase	8	BHLJDMHH_00439	NPOCEBJK_00013		OJLDIIAO_00517	IMKCCEHM_01155	LCHFHOPM_00064	MKNBIJCM_01157	JFFOGJED_00429	BMOJNIBD_00429
aroE		Shikimate dehydrogenase (NADP(+))	8	BHLJDMHH_00440	NPOCEBJK_00012		OJLDIIAO_00516	IMKCCEHM_01156	LCHFHOPM_00063	MKNBIJCM_01158	JFFOGJED_00428	BMOJNIBD_00428
group_857		hypothetical protein	8	BHLJDMHH_00441	NPOCEBJK_00011		OJLDIIAO_00515	IMKCCEHM_01157	LCHFHOPM_00062	MKNBIJCM_01159	JFFOGJED_00427	BMOJNIBD_00427
group_858		hypothetical protein	8	BHLJDMHH_00442	NPOCEBJK_00010		OJLDIIAO_00514	IMKCCEHM_01158	LCHFHOPM_00061	MKNBIJCM_01160	JFFOGJED_00426	BMOJNIBD_00426
panT		Pantothenate transporter PanT	8	BHLJDMHH_00443	NPOCEBJK_00009		OJLDIIAO_00513	IMKCCEHM_01159	LCHFHOPM_00060	MKNBIJCM_01161	JFFOGJED_00425	BMOJNIBD_00425
dapX_2		putative N-acetyl-LL-diaminopimelate aminotransferase	8	BHLJDMHH_00444	NPOCEBJK_00008		OJLDIIAO_00512	IMKCCEHM_01160	LCHFHOPM_00059	MKNBIJCM_01162	JFFOGJED_00424	BMOJNIBD_00424
dapX_1		putative N-acetyl-LL-diaminopimelate aminotransferase	8	BHLJDMHH_00445	NPOCEBJK_00007		OJLDIIAO_00511	IMKCCEHM_01161	LCHFHOPM_00058	MKNBIJCM_01163	JFFOGJED_00423	BMOJNIBD_00423
group_862		hypothetical protein	8	BHLJDMHH_00446	NPOCEBJK_00006		OJLDIIAO_00510	IMKCCEHM_01162	LCHFHOPM_00057	MKNBIJCM_01164	JFFOGJED_00422	BMOJNIBD_00422
purR_1		HTH-type transcriptional repressor PurR	8	BHLJDMHH_00447	NPOCEBJK_00005		OJLDIIAO_00509	IMKCCEHM_01163	LCHFHOPM_00056	MKNBIJCM_01165	JFFOGJED_00421	BMOJNIBD_00421
thrB		Homoserine kinase	8	BHLJDMHH_00448	NPOCEBJK_00004		OJLDIIAO_00508	IMKCCEHM_01164	LCHFHOPM_00055	MKNBIJCM_01166	JFFOGJED_00420	BMOJNIBD_00420
folT		Folate transporter FolT	8	BHLJDMHH_00449	NPOCEBJK_00003		OJLDIIAO_00507	IMKCCEHM_01165	LCHFHOPM_00054	MKNBIJCM_01167	JFFOGJED_00419	BMOJNIBD_00419
group_866		hypothetical protein	8	BHLJDMHH_00450	NPOCEBJK_00002		OJLDIIAO_00506	IMKCCEHM_01166	LCHFHOPM_00053	MKNBIJCM_01168	JFFOGJED_00418	BMOJNIBD_00418
group_867		hypothetical protein	8	BHLJDMHH_00451	NPOCEBJK_00001		OJLDIIAO_00505	IMKCCEHM_01167	LCHFHOPM_00052	MKNBIJCM_01169	JFFOGJED_00417	BMOJNIBD_00417
mntR		HTH-type transcriptional regulator MntR	8	BHLJDMHH_00454	NPOCEBJK_01627		OJLDIIAO_01533	IMKCCEHM_01190	LCHFHOPM_00028	MKNBIJCM_01191	JFFOGJED_00393	BMOJNIBD_00393
group_869		hypothetical protein	8	BHLJDMHH_00455	NPOCEBJK_01626		OJLDIIAO_01532	IMKCCEHM_01191	LCHFHOPM_00027	MKNBIJCM_01192	JFFOGJED_00392	BMOJNIBD_00392
strA		Sortase A	8	BHLJDMHH_00456	NPOCEBJK_01625		OJLDIIAO_01531	IMKCCEHM_01192	LCHFHOPM_00026	MKNBIJCM_01193	JFFOGJED_00391	BMOJNIBD_00391
deaD		ATP-dependent RNA helicase DeaD	8	BHLJDMHH_00458	NPOCEBJK_01623		OJLDIIAO_00857	IMKCCEHM_01194	LCHFHOPM_00024	MKNBIJCM_01195	JFFOGJED_00389	BMOJNIBD_00389
iolU		scyllo-inositol 2-dehydrogenase (NADP(+)) IolU	8	BHLJDMHH_00459	NPOCEBJK_01622		OJLDIIAO_00856	IMKCCEHM_01195	LCHFHOPM_00023	MKNBIJCM_01196	JFFOGJED_00388	BMOJNIBD_00388
group_873	gpmA_2	2,3-bisphosphoglycerate-dependent phosphoglycerate mutase	8	BHLJDMHH_00460	NPOCEBJK_01621		OJLDIIAO_00855	IMKCCEHM_01196	LCHFHOPM_00022	MKNBIJCM_01197	JFFOGJED_00387	BMOJNIBD_00387
group_874		putative RNA methyltransferase	8	BHLJDMHH_00461	NPOCEBJK_01620		OJLDIIAO_00854	IMKCCEHM_01197	LCHFHOPM_00021	MKNBIJCM_01198	JFFOGJED_00386	BMOJNIBD_00386
htpX		Protease HtpX	8	BHLJDMHH_00462	NPOCEBJK_01619		OJLDIIAO_00853	IMKCCEHM_01198	LCHFHOPM_00020	MKNBIJCM_01199	JFFOGJED_00385	BMOJNIBD_00385
lemA		Protein LemA	8	BHLJDMHH_00463	NPOCEBJK_01618		OJLDIIAO_00852	IMKCCEHM_01199	LCHFHOPM_00019	MKNBIJCM_01200	JFFOGJED_00384	BMOJNIBD_00384
pgcA		Phosphoglucomutase	8	BHLJDMHH_00465	NPOCEBJK_01616		OJLDIIAO_00849	IMKCCEHM_01201	LCHFHOPM_00017	MKNBIJCM_01202	JFFOGJED_00382	BMOJNIBD_00382
purB		Adenylosuccinate lyase	8	BHLJDMHH_00467	NPOCEBJK_01614		OJLDIIAO_00871	IMKCCEHM_01203	LCHFHOPM_00015	MKNBIJCM_01204	JFFOGJED_00380	BMOJNIBD_00380
prsA		Foldase protein PrsA	8	BHLJDMHH_00468	NPOCEBJK_01613		OJLDIIAO_00870	IMKCCEHM_01204	LCHFHOPM_00014	MKNBIJCM_01205	JFFOGJED_00379	BMOJNIBD_00379
carB_2		Carbamoyl-phosphate synthase large chain	8	BHLJDMHH_00469	NPOCEBJK_01612		OJLDIIAO_00869	IMKCCEHM_01205	LCHFHOPM_00013	MKNBIJCM_01206	JFFOGJED_00378	BMOJNIBD_00378
carA_1		Carbamoyl-phosphate synthase small chain	8	BHLJDMHH_00470	NPOCEBJK_01611		OJLDIIAO_00868	IMKCCEHM_01206	LCHFHOPM_00012	MKNBIJCM_01207	JFFOGJED_00377	BMOJNIBD_00377
pyrR		Bifunctional protein pyrR	8	BHLJDMHH_00471	NPOCEBJK_01610		OJLDIIAO_00867	IMKCCEHM_01207	LCHFHOPM_00011	MKNBIJCM_01208	JFFOGJED_00376	BMOJNIBD_00376
group_883	rluD_2	Ribosomal large subunit pseudouridine synthase D	8	BHLJDMHH_00472	NPOCEBJK_01609		OJLDIIAO_00866	IMKCCEHM_01208	LCHFHOPM_00010	MKNBIJCM_01209	JFFOGJED_00375	BMOJNIBD_00375
group_884		hypothetical protein	8	BHLJDMHH_00474	NPOCEBJK_01607		OJLDIIAO_00864	IMKCCEHM_01210	LCHFHOPM_00008	MKNBIJCM_01211	JFFOGJED_00373	BMOJNIBD_00373
group_887		hypothetical protein	8	BHLJDMHH_00480	NPOCEBJK_01603		OJLDIIAO_00919	IMKCCEHM_01215	LCHFHOPM_00003	MKNBIJCM_01216	JFFOGJED_00368	BMOJNIBD_00368
msrB		Peptide methionine sulfoxide reductase MsrB	8	BHLJDMHH_00481	NPOCEBJK_01602		OJLDIIAO_00920	IMKCCEHM_01216	LCHFHOPM_00002	MKNBIJCM_01217	JFFOGJED_00367	BMOJNIBD_00367
cytR		HTH-type transcriptional repressor CytR	8	BHLJDMHH_00864	NPOCEBJK_00880	KOHBONEN_00700	OJLDIIAO_01156		LCHFHOPM_01103	MKNBIJCM_00348	JFFOGJED_01221	BMOJNIBD_01338
group_890		hypothetical protein	8	BHLJDMHH_00486	NPOCEBJK_01596		OJLDIIAO_01291	IMKCCEHM_01221	LCHFHOPM_01514	MKNBIJCM_01223	JFFOGJED_00361	BMOJNIBD_00361
serP1		Serine permease SerP1	8	BHLJDMHH_00490	NPOCEBJK_01594		OJLDIIAO_01538	IMKCCEHM_01223	LCHFHOPM_01512	MKNBIJCM_01225	JFFOGJED_00359	BMOJNIBD_00359
group_892		hypothetical protein	8	BHLJDMHH_00491	NPOCEBJK_01593		OJLDIIAO_01537	IMKCCEHM_01224	LCHFHOPM_01511	MKNBIJCM_01226	JFFOGJED_00358	BMOJNIBD_00358
group_893		hypothetical protein	8	BHLJDMHH_00492	NPOCEBJK_01592		OJLDIIAO_01536	IMKCCEHM_01225	LCHFHOPM_01510	MKNBIJCM_01227	JFFOGJED_00357	BMOJNIBD_00357
lepA_2		Elongation factor 4	8	BHLJDMHH_00499	NPOCEBJK_01583		OJLDIIAO_01190	IMKCCEHM_01233	LCHFHOPM_01502	MKNBIJCM_01235	JFFOGJED_00349	BMOJNIBD_00349
pgk		Phosphoglycerate kinase	8	BHLJDMHH_00500	NPOCEBJK_01582		OJLDIIAO_01189	IMKCCEHM_01234	LCHFHOPM_01501	MKNBIJCM_01236	JFFOGJED_00348	BMOJNIBD_00348
gapA1		Glyceraldehyde-3-phosphate dehydrogenase 1	8	BHLJDMHH_00501	NPOCEBJK_01581		OJLDIIAO_01271	IMKCCEHM_01235	LCHFHOPM_01500	MKNBIJCM_01237	JFFOGJED_00347	BMOJNIBD_00347
group_90		hypothetical protein	8	BHLJDMHH_00870	NPOCEBJK_00875	KOHBONEN_00694	OJLDIIAO_01162	IMKCCEHM_00354	LCHFHOPM_01098		JFFOGJED_01216	BMOJNIBD_01333
group_902		hypothetical protein	8	BHLJDMHH_00512	NPOCEBJK_01569		OJLDIIAO_01071	IMKCCEHM_01247	LCHFHOPM_01489	MKNBIJCM_01248	JFFOGJED_00336	BMOJNIBD_00336
group_903		hypothetical protein	8	BHLJDMHH_00513	NPOCEBJK_01568		OJLDIIAO_01070	IMKCCEHM_01248	LCHFHOPM_01488	MKNBIJCM_01249	JFFOGJED_00335	BMOJNIBD_00335
group_904		hypothetical protein	8	BHLJDMHH_00514	NPOCEBJK_01567		OJLDIIAO_01069	IMKCCEHM_01249	LCHFHOPM_01487	MKNBIJCM_01250	JFFOGJED_00334	BMOJNIBD_00334
manZ		PTS system mannose-specific EIID component	8	BHLJDMHH_00515	NPOCEBJK_01566		OJLDIIAO_01068	IMKCCEHM_01250	LCHFHOPM_01486	MKNBIJCM_01251	JFFOGJED_00333	BMOJNIBD_00333
sorA		PTS system sorbose-specific EIIC component	8	BHLJDMHH_00516	NPOCEBJK_01565		OJLDIIAO_01067	IMKCCEHM_01251	LCHFHOPM_01485	MKNBIJCM_01252	JFFOGJED_00332	BMOJNIBD_00332
aspA		Aspartate ammonia-lyase	8	BHLJDMHH_00518	NPOCEBJK_01563		OJLDIIAO_01134	IMKCCEHM_01253	LCHFHOPM_01483	MKNBIJCM_01254	JFFOGJED_00330	BMOJNIBD_00330
group_908		hypothetical protein	8	BHLJDMHH_00519	NPOCEBJK_01562		OJLDIIAO_01133	IMKCCEHM_01254	LCHFHOPM_01482	MKNBIJCM_01255	JFFOGJED_00329	BMOJNIBD_00329
tri1_2		ADP-ribosylarginine hydrolase Tri1	8	BHLJDMHH_00520	NPOCEBJK_01561		OJLDIIAO_01132	IMKCCEHM_01255	LCHFHOPM_01481	MKNBIJCM_01256	JFFOGJED_00328	BMOJNIBD_00328
crr		PTS system glucose-specific EIIA component	8	BHLJDMHH_00879	NPOCEBJK_00859		OJLDIIAO_01086	IMKCCEHM_00370	LCHFHOPM_01084	MKNBIJCM_00369	JFFOGJED_01203	BMOJNIBD_01320
group_921		hypothetical protein	8	BHLJDMHH_00812	NPOCEBJK_00949	KOHBONEN_00753		IMKCCEHM_00287	LCHFHOPM_01156	MKNBIJCM_00286	JFFOGJED_01273	BMOJNIBD_01390
yvdM		Beta-phosphoglucomutase	8	BHLJDMHH_00883	NPOCEBJK_00856	KOHBONEN_00681		IMKCCEHM_00373	LCHFHOPM_01081	MKNBIJCM_00372	JFFOGJED_01200	BMOJNIBD_01317
dedA_1		Protein DedA	8	BHLJDMHH_00896	NPOCEBJK_00846	KOHBONEN_00671		IMKCCEHM_00383	LCHFHOPM_01071	MKNBIJCM_00382	JFFOGJED_01190	BMOJNIBD_01307
gerN_2		Na(+)/H(+)-K(+) antiporter GerN	8	BHLJDMHH_00910	NPOCEBJK_00832	KOHBONEN_00656		IMKCCEHM_00398	LCHFHOPM_01057	MKNBIJCM_00396	JFFOGJED_01176	BMOJNIBD_01293
group_934		hypothetical protein	8	BHLJDMHH_00915	NPOCEBJK_00827	KOHBONEN_00651		IMKCCEHM_00403	LCHFHOPM_01052	MKNBIJCM_00401	JFFOGJED_01171	BMOJNIBD_01288
tarJ		Ribulose-5-phosphate reductase 1	8	BHLJDMHH_00917	NPOCEBJK_00825	KOHBONEN_00649		IMKCCEHM_00405	LCHFHOPM_01050	MKNBIJCM_00403	JFFOGJED_01169	BMOJNIBD_01286
lysP		Lysine-specific permease	8	BHLJDMHH_01050	NPOCEBJK_00679	KOHBONEN_00410		IMKCCEHM_00551	LCHFHOPM_01293	MKNBIJCM_00549	JFFOGJED_01024	BMOJNIBD_01093
group_938		hypothetical protein	8	BHLJDMHH_01080	NPOCEBJK_00649	KOHBONEN_00440		IMKCCEHM_00582	LCHFHOPM_01263	MKNBIJCM_00579	JFFOGJED_00994	BMOJNIBD_01063
group_939		hypothetical protein	8	BHLJDMHH_01110	NPOCEBJK_00619	KOHBONEN_00470		IMKCCEHM_00612	LCHFHOPM_01233	MKNBIJCM_00609	JFFOGJED_00964	BMOJNIBD_01033
pepF1		Oligoendopeptidase F, plasmid	8	BHLJDMHH_01114	NPOCEBJK_00615	KOHBONEN_00474		IMKCCEHM_00616	LCHFHOPM_01229	MKNBIJCM_00614	JFFOGJED_00960	BMOJNIBD_01029
hpt_1		Hypoxanthine-guanine phosphoribosyltransferase	8	BHLJDMHH_01239	NPOCEBJK_01432	KOHBONEN_00161		IMKCCEHM_01383	LCHFHOPM_01429	MKNBIJCM_01384	JFFOGJED_00201	BMOJNIBD_00201
group_991		hypothetical protein	8	BHLJDMHH_01391	NPOCEBJK_01538	KOHBONEN_00304		IMKCCEHM_01278	LCHFHOPM_00589	MKNBIJCM_01279	JFFOGJED_00305	BMOJNIBD_00305
group_995		hypothetical protein	8	BHLJDMHH_01504		KOHBONEN_00336	OJLDIIAO_00221	IMKCCEHM_01547	LCHFHOPM_01457	MKNBIJCM_01549	JFFOGJED_00036	BMOJNIBD_00036
uppP		Undecaprenyl-diphosphatase	8	BHLJDMHH_01511	NPOCEBJK_01264	KOHBONEN_00329		IMKCCEHM_01554	LCHFHOPM_01450	MKNBIJCM_01556	JFFOGJED_00029	BMOJNIBD_00029
group_997		hypothetical protein	8	BHLJDMHH_01512	NPOCEBJK_01263	KOHBONEN_00328		IMKCCEHM_01555	LCHFHOPM_01449	MKNBIJCM_01557	JFFOGJED_00028	BMOJNIBD_00028
veg		Protein Veg	8	BHLJDMHH_01516	NPOCEBJK_01254	KOHBONEN_00324		IMKCCEHM_01564	LCHFHOPM_01445	MKNBIJCM_01566	JFFOGJED_00024	BMOJNIBD_00024
trxA		Thioredoxin	8	BHLJDMHH_01527	NPOCEBJK_00460	KOHBONEN_00560		IMKCCEHM_00705	LCHFHOPM_01570	MKNBIJCM_00705	JFFOGJED_00870	BMOJNIBD_00939

## Sheet: Table S2-3 shell
Table S2-3 Shell genes of Weissella viridescens
Gene	Non-unique Gene name	Annotation	presence count	DSM20410	HDY-8	MFPC16A2805	NCDO1655	NJ100	OF45-4pH10A	PC45	Wv2365	XBS25
tarF		hypothetical protein	7	BHLJDMHH_00379	NPOCEBJK_00070			IMKCCEHM_01098	LCHFHOPM_00122	MKNBIJCM_01100	JFFOGJED_00487	BMOJNIBD_00487
group_1022		hypothetical protein	7		NPOCEBJK_00227		OJLDIIAO_01243	IMKCCEHM_00942	LCHFHOPM_00276	MKNBIJCM_00943	JFFOGJED_00640	BMOJNIBD_00707
group_1083		hypothetical protein	7		NPOCEBJK_00850	KOHBONEN_00675	OJLDIIAO_01334	IMKCCEHM_00379	LCHFHOPM_01075		JFFOGJED_01194	BMOJNIBD_01311
glpQ		Glycerophosphodiester phosphodiesterase	7		NPOCEBJK_01576		OJLDIIAO_01506	IMKCCEHM_01240	LCHFHOPM_01495	MKNBIJCM_01242	JFFOGJED_00342	BMOJNIBD_00342
group_1205		hypothetical protein	7			KOHBONEN_00801	OJLDIIAO_01526	IMKCCEHM_00245	LCHFHOPM_00935	MKNBIJCM_00244	JFFOGJED_01314	BMOJNIBD_01434
group_130		hypothetical protein	7	BHLJDMHH_00190	NPOCEBJK_00268			IMKCCEHM_00902	LCHFHOPM_00317	MKNBIJCM_00902	JFFOGJED_00681	BMOJNIBD_00749
uvrA_1		UvrABC system protein A	7	BHLJDMHH_00267	NPOCEBJK_00189			IMKCCEHM_00981	LCHFHOPM_00237	MKNBIJCM_00983	JFFOGJED_00600	BMOJNIBD_00667
sorC		Sorbitol operon regulator	7	BHLJDMHH_00286	NPOCEBJK_00167			IMKCCEHM_01003	LCHFHOPM_00218	MKNBIJCM_01006	JFFOGJED_00581	BMOJNIBD_00581
group_153		hypothetical protein	7	BHLJDMHH_00297	NPOCEBJK_00155			IMKCCEHM_01014	LCHFHOPM_00206	MKNBIJCM_01017	JFFOGJED_00569	BMOJNIBD_00569
group_156		hypothetical protein	7	BHLJDMHH_00322	NPOCEBJK_00127			IMKCCEHM_01041	LCHFHOPM_00181	MKNBIJCM_01043	JFFOGJED_00544	BMOJNIBD_00544
xylB_1		Xylulose kinase	7	BHLJDMHH_00400	NPOCEBJK_00050			IMKCCEHM_01118	LCHFHOPM_00101	MKNBIJCM_01120	JFFOGJED_00466	BMOJNIBD_00466
group_172		hypothetical protein	7	BHLJDMHH_00475	NPOCEBJK_01606			IMKCCEHM_01211	LCHFHOPM_00007	MKNBIJCM_01212	JFFOGJED_00372	BMOJNIBD_00372
purD		Phosphoribosylamine--glycine ligase	7	BHLJDMHH_00105	NPOCEBJK_00351			IMKCCEHM_00810	LCHFHOPM_00401	MKNBIJCM_00810	JFFOGJED_00765	BMOJNIBD_00834
isaA_1		putative transglycosylase IsaA	7		NPOCEBJK_00126		OJLDIIAO_01501	IMKCCEHM_01042	LCHFHOPM_00180	MKNBIJCM_01044	JFFOGJED_00543	BMOJNIBD_00543
group_289		hypothetical protein	7		NPOCEBJK_00992	KOHBONEN_00800		IMKCCEHM_00246	LCHFHOPM_00936	MKNBIJCM_00245	JFFOGJED_01313	BMOJNIBD_01433
rutB		Peroxyureidoacrylate/ureidoacrylate amidohydrolase RutB	7	BHLJDMHH_00083	NPOCEBJK_00375			IMKCCEHM_00790	LCHFHOPM_00421	MKNBIJCM_00790	JFFOGJED_00785	BMOJNIBD_00854
group_333		hypothetical protein	7	BHLJDMHH_00189	NPOCEBJK_00269			IMKCCEHM_00901	LCHFHOPM_00318	MKNBIJCM_00901	JFFOGJED_00682	BMOJNIBD_00750
group_34		hypothetical protein	7		NPOCEBJK_01629		OJLDIIAO_00504	IMKCCEHM_01188	LCHFHOPM_00031	MKNBIJCM_01189	JFFOGJED_00396	BMOJNIBD_00396
tsgA		Protein TsgA	7	BHLJDMHH_00246	NPOCEBJK_00210			IMKCCEHM_00958	LCHFHOPM_00260	MKNBIJCM_00961	JFFOGJED_00623	BMOJNIBD_00690
group_346		hypothetical protein	7	BHLJDMHH_00248	NPOCEBJK_00208			IMKCCEHM_00960	LCHFHOPM_00258	MKNBIJCM_00963	JFFOGJED_00621	BMOJNIBD_00688
group_350		hypothetical protein	7	BHLJDMHH_00255			OJLDIIAO_01175	IMKCCEHM_00968	LCHFHOPM_00249	MKNBIJCM_00971	JFFOGJED_00612	BMOJNIBD_00679
group_353		hypothetical protein	7	BHLJDMHH_00268	NPOCEBJK_00185		OJLDIIAO_01193	IMKCCEHM_00985	LCHFHOPM_00236		JFFOGJED_00599	BMOJNIBD_00599
ypwA		Carboxypeptidase 1	7	BHLJDMHH_00487	NPOCEBJK_01595		OJLDIIAO_01290	IMKCCEHM_01222		MKNBIJCM_01224	JFFOGJED_00360	BMOJNIBD_00360
recF		DNA replication and repair protein RecF	7	BHLJDMHH_00531	NPOCEBJK_01234	KOHBONEN_00004	OJLDIIAO_00624		LCHFHOPM_00688		JFFOGJED_00004	BMOJNIBD_00004
group_426		putative autolysin SsaALP	7	BHLJDMHH_00811		KOHBONEN_00754	OJLDIIAO_00710		LCHFHOPM_01157	MKNBIJCM_00285	JFFOGJED_01274	BMOJNIBD_01391
femA_2		Aminoacyltransferase FemA	7	BHLJDMHH_00909		KOHBONEN_00657	OJLDIIAO_01570		LCHFHOPM_01058	MKNBIJCM_00395	JFFOGJED_01177	BMOJNIBD_01294
ywqE		Tyrosine-protein phosphatase YwqE	7	BHLJDMHH_01256		KOHBONEN_00143	OJLDIIAO_00105		LCHFHOPM_01411	MKNBIJCM_01402	JFFOGJED_00183	BMOJNIBD_00183
budC		Diacetyl reductase [(S)-acetoin forming]	7	BHLJDMHH_01443	NPOCEBJK_01485	KOHBONEN_00226	OJLDIIAO_00401		LCHFHOPM_00641		JFFOGJED_00253	BMOJNIBD_00253
rqcH		Rqc2 RqcH	7	BHLJDMHH_00019	NPOCEBJK_00433			IMKCCEHM_00732	LCHFHOPM_00546	MKNBIJCM_00732	JFFOGJED_00843	BMOJNIBD_00912
group_609		hypothetical protein	7	BHLJDMHH_00048	NPOCEBJK_00404			IMKCCEHM_00761	LCHFHOPM_00450	MKNBIJCM_00761	JFFOGJED_00814	BMOJNIBD_00883
group_614		hypothetical protein	7	BHLJDMHH_00055	NPOCEBJK_00397			IMKCCEHM_00768	LCHFHOPM_00443	MKNBIJCM_00768	JFFOGJED_00807	BMOJNIBD_00876
dnaI		Primosomal protein DnaI	7	BHLJDMHH_00121	NPOCEBJK_00335			IMKCCEHM_00834	LCHFHOPM_00386	MKNBIJCM_00834	JFFOGJED_00750	BMOJNIBD_00818
yslB		putative protein YslB	7	BHLJDMHH_00154	NPOCEBJK_00302			IMKCCEHM_00867	LCHFHOPM_00353	MKNBIJCM_00867	JFFOGJED_00717	BMOJNIBD_00785
group_677		hypothetical protein	7	BHLJDMHH_00157	NPOCEBJK_00299			IMKCCEHM_00870	LCHFHOPM_00350	MKNBIJCM_00870	JFFOGJED_00714	BMOJNIBD_00782
gspA		General stress protein A	7	BHLJDMHH_00159	NPOCEBJK_00297			IMKCCEHM_00872	LCHFHOPM_00348	MKNBIJCM_00872	JFFOGJED_00712	BMOJNIBD_00780
mccF		Microcin C7 self-immunity protein MccF	7	BHLJDMHH_00092			OJLDIIAO_01307	IMKCCEHM_00799	LCHFHOPM_00412	MKNBIJCM_00799	JFFOGJED_00776	BMOJNIBD_00845
group_699		Putative cytokinin riboside 5'-monophosphate phosphoribohydrolase	7	BHLJDMHH_00191	NPOCEBJK_00267			IMKCCEHM_00903	LCHFHOPM_00316	MKNBIJCM_00903	JFFOGJED_00680	BMOJNIBD_00748
yclM		Aspartokinase 3	7	BHLJDMHH_00202	NPOCEBJK_00256			IMKCCEHM_00914	LCHFHOPM_00305	MKNBIJCM_00914	JFFOGJED_00669	BMOJNIBD_00737
pbpX_2		Putative penicillin-binding protein PbpX	7	BHLJDMHH_00208	NPOCEBJK_00250			IMKCCEHM_00920	LCHFHOPM_00299	MKNBIJCM_00920	JFFOGJED_00663	BMOJNIBD_00730
group_737		hypothetical protein	7	BHLJDMHH_00266	NPOCEBJK_00190			IMKCCEHM_00980	LCHFHOPM_00238	MKNBIJCM_00982	JFFOGJED_00601	BMOJNIBD_00668
expZ		Nucleotide-binding protein ExpZ	7		NPOCEBJK_00217		OJLDIIAO_00942	IMKCCEHM_00951	LCHFHOPM_00267	MKNBIJCM_00953	JFFOGJED_00630	BMOJNIBD_00697
garB_1		Glutathione amide reductase	7	BHLJDMHH_00299	NPOCEBJK_00151			IMKCCEHM_01017	LCHFHOPM_00204	MKNBIJCM_01020	JFFOGJED_00567	BMOJNIBD_00567
group_761		hypothetical protein	7	BHLJDMHH_00308	NPOCEBJK_00142			IMKCCEHM_01026	LCHFHOPM_00195	MKNBIJCM_01029	JFFOGJED_00558	BMOJNIBD_00558
group_787		hypothetical protein	7	BHLJDMHH_00345	NPOCEBJK_00104			IMKCCEHM_01064	LCHFHOPM_00156	MKNBIJCM_01066	JFFOGJED_00521	BMOJNIBD_00521
tagG_1		Teichoic acid translocation permease protein TagG	7	BHLJDMHH_00380	NPOCEBJK_00069			IMKCCEHM_01099	LCHFHOPM_00121	MKNBIJCM_01101	JFFOGJED_00486	BMOJNIBD_00486
rpmE2		50S ribosomal protein L31 type B	7	BHLJDMHH_00498	NPOCEBJK_01584			IMKCCEHM_01232	LCHFHOPM_01503	MKNBIJCM_01234	JFFOGJED_00350	BMOJNIBD_00350
group_899		hypothetical protein	7	BHLJDMHH_00503	NPOCEBJK_01579			IMKCCEHM_01237	LCHFHOPM_01498	MKNBIJCM_01239	JFFOGJED_00345	BMOJNIBD_00345
group_900		hypothetical protein	7	BHLJDMHH_00504	NPOCEBJK_01578			IMKCCEHM_01238	LCHFHOPM_01497	MKNBIJCM_01240	JFFOGJED_00344	BMOJNIBD_00344
group_918		hypothetical protein	7	BHLJDMHH_00694	NPOCEBJK_01074			IMKCCEHM_00159	LCHFHOPM_00849	MKNBIJCM_00158	JFFOGJED_01400	BMOJNIBD_01520
femA_1		Aminoacyltransferase FemA	7	BHLJDMHH_00908		KOHBONEN_00658	OJLDIIAO_01425		LCHFHOPM_01059	MKNBIJCM_00394	JFFOGJED_01178	BMOJNIBD_01295
group_936		hypothetical protein	7	BHLJDMHH_01039	NPOCEBJK_00690			IMKCCEHM_00540	LCHFHOPM_01304	MKNBIJCM_00538	JFFOGJED_01035	BMOJNIBD_01104
group_1		hypothetical protein	6		NPOCEBJK_01601		OJLDIIAO_00923		LCHFHOPM_00001	MKNBIJCM_01218	JFFOGJED_00366	BMOJNIBD_00366
group_1003		hypothetical protein	6		NPOCEBJK_00048			IMKCCEHM_01120	LCHFHOPM_00099	MKNBIJCM_01122	JFFOGJED_00464	BMOJNIBD_00464
bglB		Thermostable beta-glucosidase B	6		NPOCEBJK_00211			IMKCCEHM_00957	LCHFHOPM_00261	MKNBIJCM_00960	JFFOGJED_00624	BMOJNIBD_00691
macB_1		Macrolide export ATP-binding/permease protein MacB	6		NPOCEBJK_00212			IMKCCEHM_00956	LCHFHOPM_00262	MKNBIJCM_00959	JFFOGJED_00625	BMOJNIBD_00692
ywqG_2		putative protein YwqG	6		NPOCEBJK_01206			IMKCCEHM_00028	LCHFHOPM_00716	MKNBIJCM_00027	JFFOGJED_01534	BMOJNIBD_01653
group_1130		hypothetical protein	6		NPOCEBJK_01475			IMKCCEHM_01341	LCHFHOPM_00651	MKNBIJCM_01342	JFFOGJED_00243	BMOJNIBD_00243
group_1143		hypothetical protein	6		NPOCEBJK_01632			IMKCCEHM_01185	LCHFHOPM_00034	MKNBIJCM_01187	JFFOGJED_00399	BMOJNIBD_00399
group_1144		hypothetical protein	6		NPOCEBJK_01633			IMKCCEHM_01184	LCHFHOPM_00035	MKNBIJCM_01186	JFFOGJED_00400	BMOJNIBD_00400
group_1145		hypothetical protein	6		NPOCEBJK_01634			IMKCCEHM_01183	LCHFHOPM_00036	MKNBIJCM_01185	JFFOGJED_00401	BMOJNIBD_00401
group_1146		hypothetical protein	6		NPOCEBJK_01635			IMKCCEHM_01182	LCHFHOPM_00037	MKNBIJCM_01184	JFFOGJED_00402	BMOJNIBD_00402
group_1147		hypothetical protein	6		NPOCEBJK_01636			IMKCCEHM_01181	LCHFHOPM_00038	MKNBIJCM_01183	JFFOGJED_00403	BMOJNIBD_00403
group_1148		hypothetical protein	6		NPOCEBJK_01637			IMKCCEHM_01180	LCHFHOPM_00039	MKNBIJCM_01182	JFFOGJED_00404	BMOJNIBD_00404
group_1149		hypothetical protein	6		NPOCEBJK_01638			IMKCCEHM_01179	LCHFHOPM_00040	MKNBIJCM_01181	JFFOGJED_00405	BMOJNIBD_00405
group_1150		hypothetical protein	6		NPOCEBJK_01639			IMKCCEHM_01178	LCHFHOPM_00041	MKNBIJCM_01180	JFFOGJED_00406	BMOJNIBD_00406
group_1151		hypothetical protein	6		NPOCEBJK_01640			IMKCCEHM_01177	LCHFHOPM_00042	MKNBIJCM_01179	JFFOGJED_00407	BMOJNIBD_00407
group_1152		hypothetical protein	6		NPOCEBJK_01641			IMKCCEHM_01176	LCHFHOPM_00043	MKNBIJCM_01178	JFFOGJED_00408	BMOJNIBD_00408
group_1153		hypothetical protein	6		NPOCEBJK_01642			IMKCCEHM_01175	LCHFHOPM_00044	MKNBIJCM_01177	JFFOGJED_00409	BMOJNIBD_00409
group_1154		hypothetical protein	6		NPOCEBJK_01643			IMKCCEHM_01174	LCHFHOPM_00045	MKNBIJCM_01176	JFFOGJED_00410	BMOJNIBD_00410
group_1155		hypothetical protein	6		NPOCEBJK_01644			IMKCCEHM_01173	LCHFHOPM_00046	MKNBIJCM_01175	JFFOGJED_00411	BMOJNIBD_00411
group_1156		hypothetical protein	6		NPOCEBJK_01645			IMKCCEHM_01172	LCHFHOPM_00047	MKNBIJCM_01174	JFFOGJED_00412	BMOJNIBD_00412
group_1157		hypothetical protein	6		NPOCEBJK_01646			IMKCCEHM_01170	LCHFHOPM_00049	MKNBIJCM_01172	JFFOGJED_00414	BMOJNIBD_00414
group_1158		hypothetical protein	6		NPOCEBJK_01647			IMKCCEHM_01169	LCHFHOPM_00050	MKNBIJCM_01171	JFFOGJED_00415	BMOJNIBD_00415
group_1159	xerC_1	Tyrosine recombinase XerC	6		NPOCEBJK_01648			IMKCCEHM_01168	LCHFHOPM_00051	MKNBIJCM_01170	JFFOGJED_00416	BMOJNIBD_00416
group_193		hypothetical protein	6	BHLJDMHH_00779		KOHBONEN_00791	OJLDIIAO_00259		LCHFHOPM_00945		JFFOGJED_01304	BMOJNIBD_01424
group_200		hypothetical protein	6	BHLJDMHH_00801	NPOCEBJK_00959	KOHBONEN_00764	OJLDIIAO_00700	IMKCCEHM_00277		MKNBIJCM_00276
brnQ		Branched-chain amino acid transport system 2 carrier protein	6	BHLJDMHH_00876		KOHBONEN_00688	OJLDIIAO_01518		LCHFHOPM_01087		JFFOGJED_01206	BMOJNIBD_01323
group_230		hypothetical protein	6	BHLJDMHH_00911		KOHBONEN_00655	OJLDIIAO_01260		LCHFHOPM_01056		JFFOGJED_01175	BMOJNIBD_01292
group_233		hypothetical protein	6	BHLJDMHH_00926		KOHBONEN_00640	OJLDIIAO_01297		LCHFHOPM_01041		JFFOGJED_01160	BMOJNIBD_01276
group_236		hypothetical protein	6	BHLJDMHH_00949	NPOCEBJK_00791	KOHBONEN_00616	OJLDIIAO_00552	IMKCCEHM_00439		MKNBIJCM_00437
aguA		Putative agmatine deiminase	6	BHLJDMHH_01329		KOHBONEN_00071	OJLDIIAO_00796		LCHFHOPM_01341		JFFOGJED_00113	BMOJNIBD_00113
salL		Adenosyl-chloride synthase	6		NPOCEBJK_00213			IMKCCEHM_00955	LCHFHOPM_00263	MKNBIJCM_00957	JFFOGJED_00626	BMOJNIBD_00693
group_281		hypothetical protein	6		NPOCEBJK_00234			IMKCCEHM_00936	LCHFHOPM_00283	MKNBIJCM_00936	JFFOGJED_00647	BMOJNIBD_00714
group_284		hypothetical protein	6		NPOCEBJK_00871			IMKCCEHM_00358	LCHFHOPM_01094	MKNBIJCM_00357	JFFOGJED_01212	BMOJNIBD_01329
group_285		hypothetical protein	6		NPOCEBJK_00874			IMKCCEHM_00355	LCHFHOPM_01097	MKNBIJCM_00354	JFFOGJED_01215	BMOJNIBD_01332
group_291		hypothetical protein	6		NPOCEBJK_01106			IMKCCEHM_00127	LCHFHOPM_00816	MKNBIJCM_00126	JFFOGJED_01433	BMOJNIBD_01553
ywqG_1		putative protein YwqG	6		NPOCEBJK_01207			IMKCCEHM_00027	LCHFHOPM_00715	MKNBIJCM_00026	JFFOGJED_01535	BMOJNIBD_01654
group_340		hypothetical protein	6	BHLJDMHH_00229	NPOCEBJK_00231		OJLDIIAO_01318		LCHFHOPM_00280		JFFOGJED_00644	BMOJNIBD_00711
group_361		hypothetical protein	6	BHLJDMHH_00324			OJLDIIAO_01500		LCHFHOPM_00179	MKNBIJCM_01046	JFFOGJED_00542	BMOJNIBD_00542
group_393		hypothetical protein	6	BHLJDMHH_00546	NPOCEBJK_01219	KOHBONEN_01033	OJLDIIAO_00577	IMKCCEHM_00015		MKNBIJCM_00015
group_4		hypothetical protein	6	BHLJDMHH_00482	NPOCEBJK_01600			IMKCCEHM_01217		MKNBIJCM_01219	JFFOGJED_00365	BMOJNIBD_00365
group_417		hypothetical protein	6	BHLJDMHH_00748		KOHBONEN_00832	OJLDIIAO_00034		LCHFHOPM_00903		JFFOGJED_01346	BMOJNIBD_01466
group_423		hypothetical protein	6	BHLJDMHH_00792		KOHBONEN_00777	OJLDIIAO_00764		LCHFHOPM_00959		JFFOGJED_01291	BMOJNIBD_01408
group_442		hypothetical protein	6	BHLJDMHH_00906		KOHBONEN_00661			LCHFHOPM_01061	MKNBIJCM_00392	JFFOGJED_01180	BMOJNIBD_01297
elaA		Protein ElaA	6	BHLJDMHH_01366		KOHBONEN_00034	OJLDIIAO_01029	IMKCCEHM_01502	LCHFHOPM_01542	MKNBIJCM_01504
epsD		Putative glycosyltransferase EpsD	6	BHLJDMHH_01444		KOHBONEN_00225	OJLDIIAO_00400		LCHFHOPM_00642		JFFOGJED_00252	BMOJNIBD_00252
group_516		hypothetical protein	6	BHLJDMHH_01447		KOHBONEN_00222	OJLDIIAO_01495		LCHFHOPM_00645		JFFOGJED_00249	BMOJNIBD_00249
group_542		hypothetical protein	6		NPOCEBJK_00873			IMKCCEHM_00356	LCHFHOPM_01096	MKNBIJCM_00355	JFFOGJED_01214	BMOJNIBD_01331
group_563		hypothetical protein	6			KOHBONEN_00802	OJLDIIAO_01525		LCHFHOPM_00934	MKNBIJCM_00243	JFFOGJED_01315	BMOJNIBD_01435
group_665		hypothetical protein	6	BHLJDMHH_00141			OJLDIIAO_01554		LCHFHOPM_00366	MKNBIJCM_00854	JFFOGJED_00730	BMOJNIBD_00798
group_700		hypothetical protein	6	BHLJDMHH_00192			OJLDIIAO_00745		LCHFHOPM_00315	MKNBIJCM_00904	JFFOGJED_00679	BMOJNIBD_00747
group_917		hypothetical protein	6	BHLJDMHH_00677		KOHBONEN_00901	OJLDIIAO_00140		LCHFHOPM_00833		JFFOGJED_01416	BMOJNIBD_01536
group_919		hypothetical protein	6	BHLJDMHH_00787	NPOCEBJK_00972			IMKCCEHM_00264	LCHFHOPM_00954	MKNBIJCM_00263		BMOJNIBD_01413
group_923		hypothetical protein	6	BHLJDMHH_00844		KOHBONEN_00720	OJLDIIAO_00318		LCHFHOPM_01122		JFFOGJED_01240	BMOJNIBD_01357
group_929		hypothetical protein	6	BHLJDMHH_00895		KOHBONEN_00672			LCHFHOPM_01072	MKNBIJCM_00381	JFFOGJED_01191	BMOJNIBD_01308
group_931		hypothetical protein	6	BHLJDMHH_00905		KOHBONEN_00662	OJLDIIAO_01229		LCHFHOPM_01062		JFFOGJED_01181	BMOJNIBD_01298
group_96		hypothetical protein	6	BHLJDMHH_00924		KOHBONEN_00642	OJLDIIAO_00829		LCHFHOPM_01043		JFFOGJED_01162	BMOJNIBD_01278
cap8A		Capsular polysaccharide type 8 biosynthesis protein cap8A	6	BHLJDMHH_01258		KOHBONEN_00141	OJLDIIAO_00103		LCHFHOPM_01409		JFFOGJED_00181	BMOJNIBD_00181
group_990		hypothetical protein	6	BHLJDMHH_01357		KOHBONEN_00042	OJLDIIAO_00433		LCHFHOPM_01534		JFFOGJED_00090	BMOJNIBD_00090
yxaB		General stress protein 30	6	BHLJDMHH_01445		KOHBONEN_00224	OJLDIIAO_01493		LCHFHOPM_00643		JFFOGJED_00251	BMOJNIBD_00251
group_993		hypothetical protein	6	BHLJDMHH_01446		KOHBONEN_00223	OJLDIIAO_01494		LCHFHOPM_00644		JFFOGJED_00250	BMOJNIBD_00250
arnC_1		Undecaprenyl-phosphate 4-deoxy-4-formamido-L-arabinose transferase	6	BHLJDMHH_01448		KOHBONEN_00221	OJLDIIAO_01569		LCHFHOPM_00646		JFFOGJED_00248	BMOJNIBD_00248
znuC_1		Zinc import ATP-binding protein ZnuC	5		NPOCEBJK_00872			IMKCCEHM_00357	LCHFHOPM_01095		JFFOGJED_01213	BMOJNIBD_01330
group_1128		hypothetical protein	5		NPOCEBJK_01445			IMKCCEHM_01371		MKNBIJCM_01372	JFFOGJED_00213	BMOJNIBD_00213
group_1129		hypothetical protein	5		NPOCEBJK_01457			IMKCCEHM_01359	LCHFHOPM_00669		JFFOGJED_00225	BMOJNIBD_00225
pepX		Xaa-Pro dipeptidyl-peptidase	5	BHLJDMHH_00238	NPOCEBJK_00221					MKNBIJCM_00949	JFFOGJED_00634	BMOJNIBD_00701
group_1142		hypothetical protein	5		NPOCEBJK_01631			IMKCCEHM_01186	LCHFHOPM_00033		JFFOGJED_00398	BMOJNIBD_00398
group_119		hypothetical protein	5	BHLJDMHH_00108	NPOCEBJK_00348		OJLDIIAO_00592	IMKCCEHM_00813		MKNBIJCM_00813
group_1291		hypothetical protein	5					IMKCCEHM_01171	LCHFHOPM_00048	MKNBIJCM_01173	JFFOGJED_00413	BMOJNIBD_00413
group_138		hypothetical protein	5	BHLJDMHH_00236			OJLDIIAO_01240	IMKCCEHM_00945	LCHFHOPM_00273	MKNBIJCM_00946
gor		Glutathione reductase	5	BHLJDMHH_00256	NPOCEBJK_00200		OJLDIIAO_01176	IMKCCEHM_00969		MKNBIJCM_00972
toxA		hypothetical protein	5	BHLJDMHH_00280			OJLDIIAO_01188		LCHFHOPM_00224		JFFOGJED_00587	BMOJNIBD_00587
adhR		HTH-type transcriptional regulator AdhR	5	BHLJDMHH_00863		KOHBONEN_00701	OJLDIIAO_01155	IMKCCEHM_00344		MKNBIJCM_00343
group_296		hypothetical protein	5			KOHBONEN_00804	OJLDIIAO_01579		LCHFHOPM_00932		JFFOGJED_01317	BMOJNIBD_01437
pbpX_3		Putative penicillin-binding protein PbpX	5	BHLJDMHH_00207			OJLDIIAO_01460		LCHFHOPM_00300		JFFOGJED_00664	BMOJNIBD_00731
group_362		hypothetical protein	5	BHLJDMHH_00325			OJLDIIAO_01499		LCHFHOPM_00178		JFFOGJED_00541	BMOJNIBD_00541
group_384		hypothetical protein	5	BHLJDMHH_00493			OJLDIIAO_01472		LCHFHOPM_01509		JFFOGJED_00356	BMOJNIBD_00356
group_434		hypothetical protein	5	BHLJDMHH_00858		KOHBONEN_00706	OJLDIIAO_01249	IMKCCEHM_00337		MKNBIJCM_00337
group_561		hypothetical protein	5			KOHBONEN_00805	OJLDIIAO_01578		LCHFHOPM_00931		JFFOGJED_01318	BMOJNIBD_01438
group_637		hypothetical protein	5	BHLJDMHH_00091			OJLDIIAO_01306		LCHFHOPM_00413		JFFOGJED_00777	BMOJNIBD_00846
aqpZ2_1		Aquaporin Z 2	5	BHLJDMHH_00175			OJLDIIAO_01397		LCHFHOPM_00332		JFFOGJED_00696	BMOJNIBD_00764
tpiA_2		Triosephosphate isomerase	5	BHLJDMHH_00176			OJLDIIAO_01396		LCHFHOPM_00331		JFFOGJED_00695	BMOJNIBD_00763
glpO		Alpha-glycerophosphate oxidase	5	BHLJDMHH_00177			OJLDIIAO_01395		LCHFHOPM_00330		JFFOGJED_00694	BMOJNIBD_00762
group_692	glpK_2	Glycerol kinase	5	BHLJDMHH_00178			OJLDIIAO_01394		LCHFHOPM_00329		JFFOGJED_00693	BMOJNIBD_00761
ctpF		putative cation-transporting ATPase F	5	BHLJDMHH_00230	NPOCEBJK_00230				LCHFHOPM_00279		JFFOGJED_00643	BMOJNIBD_00710
group_753		putative protein	5	BHLJDMHH_00295			OJLDIIAO_00953		LCHFHOPM_00208		JFFOGJED_00571	BMOJNIBD_00571
group_828		hypothetical protein	5	BHLJDMHH_00399			OJLDIIAO_00613		LCHFHOPM_00102		JFFOGJED_00467	BMOJNIBD_00467
dacA_2		D-alanyl-D-alanine carboxypeptidase DacA	5	BHLJDMHH_00484			OJLDIIAO_01293		LCHFHOPM_01516		JFFOGJED_00363	BMOJNIBD_00363
group_910		hypothetical protein	5	BHLJDMHH_00543		KOHBONEN_01036			LCHFHOPM_00700		JFFOGJED_01550	BMOJNIBD_01669
group_107		hypothetical protein	4	BHLJDMHH_01194	NPOCEBJK_00527		OJLDIIAO_01005		LCHFHOPM_00483
group_112	pepX	Xaa-Pro dipeptidyl-peptidase	4				OJLDIIAO_00946	IMKCCEHM_00947	LCHFHOPM_00271	MKNBIJCM_00948
sau3AIR		Type-2 restriction enzyme Sau3AI	4			KOHBONEN_00803			LCHFHOPM_00933		JFFOGJED_01316	BMOJNIBD_01436
group_1207		hypothetical protein	4			KOHBONEN_00806			LCHFHOPM_00930		JFFOGJED_01319	BMOJNIBD_01439
group_137		hypothetical protein	4		NPOCEBJK_00223		OJLDIIAO_01239				JFFOGJED_00636	BMOJNIBD_00703
group_1379		hypothetical protein	4						LCHFHOPM_01548	MKNBIJCM_00682	JFFOGJED_00892	BMOJNIBD_00961
group_1392		hypothetical protein	4	BHLJDMHH_00476					LCHFHOPM_00006		JFFOGJED_00371	BMOJNIBD_00371
group_142	gor	Glutathione reductase	4					IMKCCEHM_00970	LCHFHOPM_00248		JFFOGJED_00611	BMOJNIBD_00678
group_218	brnQ	Branched-chain amino acid transport system 2 carrier protein	4		NPOCEBJK_00862	KOHBONEN_00687		IMKCCEHM_00367		MKNBIJCM_00366
group_35		hypothetical protein	4	BHLJDMHH_00452					LCHFHOPM_00030		JFFOGJED_00395	BMOJNIBD_00395
group_482		hypothetical protein	4	BHLJDMHH_01203	NPOCEBJK_00519		OJLDIIAO_00997		LCHFHOPM_00476
group_483		hypothetical protein	4	BHLJDMHH_01205	NPOCEBJK_00517		OJLDIIAO_00995		LCHFHOPM_00474
hcaB		3-phenylpropionate-dihydrodiol/cinnamic acid-dihydrodiol dehydrogenase	4	BHLJDMHH_00109	NPOCEBJK_00347			IMKCCEHM_00814		MKNBIJCM_00814
group_967		Stress response regulator gls24	4	BHLJDMHH_01193	NPOCEBJK_00528		OJLDIIAO_01006		LCHFHOPM_00484
group_971		hypothetical protein	4	BHLJDMHH_01199	NPOCEBJK_00523		OJLDIIAO_01001		LCHFHOPM_00480
group_972		hypothetical protein	4	BHLJDMHH_01200	NPOCEBJK_00522		OJLDIIAO_01000		LCHFHOPM_00479
group_973		hypothetical protein	4	BHLJDMHH_01201	NPOCEBJK_00521		OJLDIIAO_00999		LCHFHOPM_00478
group_974		hypothetical protein	4	BHLJDMHH_01202	NPOCEBJK_00520		OJLDIIAO_00998		LCHFHOPM_00477
clpP_1		ATP-dependent Clp protease proteolytic subunit	4	BHLJDMHH_01204	NPOCEBJK_00518		OJLDIIAO_00996		LCHFHOPM_00475
group_1006		hypothetical protein	3		NPOCEBJK_00125			IMKCCEHM_01043		MKNBIJCM_01045
group_1015		hypothetical protein	3		NPOCEBJK_00186			IMKCCEHM_00984		MKNBIJCM_00987
group_1016		hypothetical protein	3		NPOCEBJK_00187			IMKCCEHM_00983		MKNBIJCM_00986
group_1017		hypothetical protein	3		NPOCEBJK_00188			IMKCCEHM_00982		MKNBIJCM_00985
group_1021		hypothetical protein	3		NPOCEBJK_00224						JFFOGJED_00637	BMOJNIBD_00704
group_1025		hypothetical protein	3		NPOCEBJK_00280			IMKCCEHM_00889		MKNBIJCM_00889
group_1026		hypothetical protein	3		NPOCEBJK_00281			IMKCCEHM_00888		MKNBIJCM_00888
group_1045		hypothetical protein	3		NPOCEBJK_00524		OJLDIIAO_01002		LCHFHOPM_00481
group_1077		hypothetical protein	3		NPOCEBJK_00815			IMKCCEHM_00415		MKNBIJCM_00413
group_1078		hypothetical protein	3		NPOCEBJK_00816			IMKCCEHM_00414		MKNBIJCM_00412
group_1079		hypothetical protein	3		NPOCEBJK_00831			IMKCCEHM_00399		MKNBIJCM_00397
group_1081		hypothetical protein	3		NPOCEBJK_00837			IMKCCEHM_00392		MKNBIJCM_00391
group_1084		hypothetical protein	3		NPOCEBJK_00869			IMKCCEHM_00360		MKNBIJCM_00359
hgdH		(R)-2-hydroxyglutarate dehydrogenase	3		NPOCEBJK_00881			IMKCCEHM_00348		MKNBIJCM_00347
group_1088		hypothetical protein	3		NPOCEBJK_00882			IMKCCEHM_00347		MKNBIJCM_00346
group_1103		hypothetical protein	3		NPOCEBJK_00909			IMKCCEHM_00327		MKNBIJCM_00326
ygaZ		Inner membrane protein YgaZ	3		NPOCEBJK_00910			IMKCCEHM_00326		MKNBIJCM_00325
group_1107		hypothetical protein	3		NPOCEBJK_00967			IMKCCEHM_00269		MKNBIJCM_00268
coaD_1		Phosphopantetheine adenylyltransferase	3		NPOCEBJK_00981			IMKCCEHM_00255		MKNBIJCM_00254
group_1115		hypothetical protein	3		NPOCEBJK_01020			IMKCCEHM_00213		MKNBIJCM_00212
group_1118		hypothetical protein	3		NPOCEBJK_01218			IMKCCEHM_00016		MKNBIJCM_00016
group_1119		hypothetical protein	3		NPOCEBJK_01258			IMKCCEHM_01560		MKNBIJCM_01562
phnC		Phosphate-import ATP-binding protein PhnC	3		NPOCEBJK_01259			IMKCCEHM_01559		MKNBIJCM_01561
phnE_2		Phosphate-import permease protein PhnE	3		NPOCEBJK_01260			IMKCCEHM_01558		MKNBIJCM_01560
phnE_1		Phosphate-import permease protein PhnE	3		NPOCEBJK_01261			IMKCCEHM_01557		MKNBIJCM_01559
cpdB		2',3'-cyclic-nucleotide 2'-phosphodiesterase/3'-nucleotidase	3		NPOCEBJK_01262			IMKCCEHM_01556		MKNBIJCM_01558
group_1139		hypothetical protein	3		NPOCEBJK_01591			IMKCCEHM_01226		MKNBIJCM_01228
group_1140	dacA_1	D-alanyl-D-alanine carboxypeptidase DacA	3		NPOCEBJK_01598			IMKCCEHM_01219		MKNBIJCM_01221
group_1274		hypothetical protein	3		NPOCEBJK_00866			IMKCCEHM_00363		MKNBIJCM_00362
group_1302		hypothetical protein	3						LCHFHOPM_00005		JFFOGJED_00370	BMOJNIBD_00370
group_1304		hypothetical protein	3						LCHFHOPM_00205		JFFOGJED_00568	BMOJNIBD_00568
group_1305		hypothetical protein	3						LCHFHOPM_00251		JFFOGJED_00614	BMOJNIBD_00681
group_1306		hypothetical protein	3						LCHFHOPM_00252		JFFOGJED_00615	BMOJNIBD_00682
group_1307		hypothetical protein	3						LCHFHOPM_00390		JFFOGJED_00754	BMOJNIBD_00822
group_1308		hypothetical protein	3						LCHFHOPM_00392		JFFOGJED_00756	BMOJNIBD_00824
group_1359		hypothetical protein	3						LCHFHOPM_00704		JFFOGJED_01546	BMOJNIBD_01665
group_1360		hypothetical protein	3						LCHFHOPM_00705		JFFOGJED_01545	BMOJNIBD_01664
group_1361		hypothetical protein	3						LCHFHOPM_00738		JFFOGJED_01512	BMOJNIBD_01631
group_1362		hypothetical protein	3						LCHFHOPM_00926		JFFOGJED_01323	BMOJNIBD_01443
group_1363		hypothetical protein	3						LCHFHOPM_00927		JFFOGJED_01322	BMOJNIBD_01442
group_1364		hypothetical protein	3						LCHFHOPM_00946		JFFOGJED_01303	BMOJNIBD_01421
group_1366		hypothetical protein	3						LCHFHOPM_01017		JFFOGJED_01136	BMOJNIBD_01205
group_1368		hypothetical protein	3						LCHFHOPM_01104		JFFOGJED_01222	BMOJNIBD_01339
COQ5_2		2-methoxy-6-polyprenyl-1,4-benzoquinol methylase, mitochondrial	3						LCHFHOPM_01105		JFFOGJED_01223	BMOJNIBD_01340
group_1370		hypothetical protein	3						LCHFHOPM_01106		JFFOGJED_01224	BMOJNIBD_01341
group_1371		hypothetical protein	3						LCHFHOPM_01107		JFFOGJED_01225	BMOJNIBD_01342
group_1372		hypothetical protein	3						LCHFHOPM_01108		JFFOGJED_01226	BMOJNIBD_01343
group_1373		hypothetical protein	3						LCHFHOPM_01166		JFFOGJED_01283	BMOJNIBD_01400
group_1375		hypothetical protein	3						LCHFHOPM_01464		JFFOGJED_00043	BMOJNIBD_00043
group_1376		hypothetical protein	3						LCHFHOPM_01465		JFFOGJED_00044	BMOJNIBD_00044
group_1377		hypothetical protein	3						LCHFHOPM_01504		JFFOGJED_00351	BMOJNIBD_00351
group_1378		hypothetical protein	3						LCHFHOPM_01505		JFFOGJED_00352	BMOJNIBD_00352
group_209	yvgN	Glyoxal reductase	3				OJLDIIAO_01154	IMKCCEHM_00343		MKNBIJCM_00342
yvgN		Glyoxal reductase	3	BHLJDMHH_00862		KOHBONEN_00702		IMKCCEHM_00342
group_245		hypothetical protein	3	BHLJDMHH_01186			OJLDIIAO_01543		LCHFHOPM_00490
group_246		hypothetical protein	3	BHLJDMHH_01214	NPOCEBJK_00508		OJLDIIAO_00966
group_247		hypothetical protein	3	BHLJDMHH_01221			OJLDIIAO_00973					BMOJNIBD_00665
group_259		hypothetical protein	3	BHLJDMHH_01337		KOHBONEN_00062	OJLDIIAO_00804
group_286		hypothetical protein	3		NPOCEBJK_00884			IMKCCEHM_00346		MKNBIJCM_00345
group_295		hypothetical protein	3		NPOCEBJK_01585			IMKCCEHM_01231		MKNBIJCM_01233
group_394		hypothetical protein	3	BHLJDMHH_00547		KOHBONEN_01032	OJLDIIAO_00578
group_397		hypothetical protein	3	BHLJDMHH_00558		KOHBONEN_01022	OJLDIIAO_01577
group_408		hypothetical protein	3	BHLJDMHH_00659		KOHBONEN_00919	OJLDIIAO_00479
group_47	glcU_1	Glucose uptake protein GlcU	3	BHLJDMHH_01322		KOHBONEN_00078	OJLDIIAO_00352
xerC_2		Tyrosine recombinase XerC	3	BHLJDMHH_01161	NPOCEBJK_00564		OJLDIIAO_01414
immR		HTH-type transcriptional regulator ImmR	3	BHLJDMHH_01172					LCHFHOPM_00503			BMOJNIBD_00615
group_480		hypothetical protein	3	BHLJDMHH_01182			OJLDIIAO_01539					BMOJNIBD_00624
group_481		hypothetical protein	3	BHLJDMHH_01190			OJLDIIAO_01009		LCHFHOPM_00487
group_484		hypothetical protein	3	BHLJDMHH_01206	NPOCEBJK_00516		OJLDIIAO_00994
group_485		hypothetical protein	3	BHLJDMHH_01208	NPOCEBJK_00514		OJLDIIAO_00992
group_487		hypothetical protein	3	BHLJDMHH_01213	NPOCEBJK_00509		OJLDIIAO_00965
group_5		hypothetical protein	3			KOHBONEN_00769	OJLDIIAO_00198		LCHFHOPM_01171
group_520		hypothetical protein	3	BHLJDMHH_01474		KOHBONEN_00176	OJLDIIAO_01102
group_532	pbpX_1	Putative penicillin-binding protein PbpX	3		NPOCEBJK_00251			IMKCCEHM_00919		MKNBIJCM_00919
group_540		hypothetical protein	3		NPOCEBJK_00818			IMKCCEHM_00412		MKNBIJCM_00410
group_543	COQ5_1	2-methoxy-6-polyprenyl-1,4-benzoquinol methylase, mitochondrial	3		NPOCEBJK_00886			IMKCCEHM_00345		MKNBIJCM_00344
group_544		hypothetical protein	3		NPOCEBJK_00913			IMKCCEHM_00323		MKNBIJCM_00322
group_549		hypothetical protein	3		NPOCEBJK_01222			IMKCCEHM_00012		MKNBIJCM_00012
group_550	cap8A	Capsular polysaccharide type 8 biosynthesis protein cap8A	3		NPOCEBJK_01412			IMKCCEHM_01403		MKNBIJCM_01404
group_570		hypothetical protein	3						LCHFHOPM_00391		JFFOGJED_00755	BMOJNIBD_00823
group_79		hypothetical protein	3						LCHFHOPM_00216		JFFOGJED_00579	BMOJNIBD_00579
group_912		hypothetical protein	3	BHLJDMHH_00611		KOHBONEN_00969	OJLDIIAO_00177
group_913		hypothetical protein	3	BHLJDMHH_00612		KOHBONEN_00968	OJLDIIAO_00178
group_914		hypothetical protein	3	BHLJDMHH_00657		KOHBONEN_00920	OJLDIIAO_00477
group_920		hypothetical protein	3	BHLJDMHH_00810		KOHBONEN_00755	OJLDIIAO_00709
group_949		hypothetical protein	3	BHLJDMHH_01170	NPOCEBJK_00550		OJLDIIAO_01574
group_965		hypothetical protein	3	BHLJDMHH_01191			OJLDIIAO_01008		LCHFHOPM_00486
group_966		hypothetical protein	3	BHLJDMHH_01192			OJLDIIAO_01007		LCHFHOPM_00485
group_976		hypothetical protein	3	BHLJDMHH_01207	NPOCEBJK_00515		OJLDIIAO_00993
group_978		hypothetical protein	3	BHLJDMHH_01210	NPOCEBJK_00512		OJLDIIAO_00962
group_979		hypothetical protein	3	BHLJDMHH_01211	NPOCEBJK_00511		OJLDIIAO_00963
group_989		hypothetical protein	3	BHLJDMHH_01349		KOHBONEN_00050	OJLDIIAO_01520
group_1005		hypothetical protein	2		NPOCEBJK_00124			IMKCCEHM_01044
group_1007		hypothetical protein	2		NPOCEBJK_00129			IMKCCEHM_01039
group_102		hypothetical protein	2			KOHBONEN_00370	OJLDIIAO_01267
group_1024		hypothetical protein	2		NPOCEBJK_00266			IMKCCEHM_00904
group_1028		hypothetical protein	2		NPOCEBJK_00315			IMKCCEHM_00854
group_1046		hypothetical protein	2		NPOCEBJK_00525		OJLDIIAO_01003
group_1080		hypothetical protein	2		NPOCEBJK_00836			IMKCCEHM_00393
group_1082		hypothetical protein	2		NPOCEBJK_00847			IMKCCEHM_00382
group_1085		hypothetical protein	2		NPOCEBJK_00870			IMKCCEHM_00359
group_1105		hypothetical protein	2		NPOCEBJK_00916			IMKCCEHM_00320
group_1106		putative autolysin LDP	2		NPOCEBJK_00950			IMKCCEHM_00286
group_1126	ywqE	Tyrosine-protein phosphatase YwqE	2		NPOCEBJK_01414			IMKCCEHM_01401
group_1138		hypothetical protein	2		NPOCEBJK_01590			IMKCCEHM_01227
group_1160		hypothetical protein	2	BHLJDMHH_01351		KOHBONEN_00048
group_1162		hypothetical protein	2			KOHBONEN_00189	OJLDIIAO_00788
group_1163		hypothetical protein	2			KOHBONEN_00190	OJLDIIAO_00789
group_1164		hypothetical protein	2			KOHBONEN_00192	OJLDIIAO_00791
group_1165		hypothetical protein	2			KOHBONEN_00195	OJLDIIAO_00794
group_1166		hypothetical protein	2			KOHBONEN_00196	OJLDIIAO_00795
group_1167		hypothetical protein	2			KOHBONEN_00197	OJLDIIAO_01104
group_1168		hypothetical protein	2			KOHBONEN_00198	OJLDIIAO_01105
group_1169		hypothetical protein	2			KOHBONEN_00199	OJLDIIAO_01106
group_1170		hypothetical protein	2			KOHBONEN_00200	OJLDIIAO_01107
group_1171		hypothetical protein	2			KOHBONEN_00201	OJLDIIAO_01108
group_1172		hypothetical protein	2			KOHBONEN_00205	OJLDIIAO_01112
group_1173		hypothetical protein	2			KOHBONEN_00206	OJLDIIAO_01113
group_1174		hypothetical protein	2			KOHBONEN_00207	OJLDIIAO_01114
group_1175		hypothetical protein	2			KOHBONEN_00208	OJLDIIAO_01115
group_1176	xerC_1	Tyrosine recombinase XerC	2			KOHBONEN_00209	OJLDIIAO_01116
group_1201		hypothetical protein	2			KOHBONEN_00399	OJLDIIAO_01037
group_1264		hypothetical protein	2					IMKCCEHM_00236		MKNBIJCM_00235
group_1265		hypothetical protein	2					IMKCCEHM_00237		MKNBIJCM_00236
group_1266		hypothetical protein	2					IMKCCEHM_00240		MKNBIJCM_00239
group_1267		hypothetical protein	2					IMKCCEHM_00242		MKNBIJCM_00241
group_1268		hypothetical protein	2					IMKCCEHM_00243		MKNBIJCM_00242
group_1270		hypothetical protein	2					IMKCCEHM_00338		MKNBIJCM_00338
entS		Enterobactin exporter EntS	2					IMKCCEHM_00340		MKNBIJCM_00340
group_1272		hypothetical protein	2					IMKCCEHM_00341		MKNBIJCM_00341
group_1276		hypothetical protein	2					IMKCCEHM_00821		MKNBIJCM_00821
group_1277		hypothetical protein	2					IMKCCEHM_00822		MKNBIJCM_00822
group_1278		hypothetical protein	2					IMKCCEHM_00823		MKNBIJCM_00823
group_1279		hypothetical protein	2					IMKCCEHM_00825		MKNBIJCM_00825
group_1280		hypothetical protein	2					IMKCCEHM_00826		MKNBIJCM_00826
group_1281		hypothetical protein	2					IMKCCEHM_00827		MKNBIJCM_00827
group_1282		hypothetical protein	2					IMKCCEHM_00828		MKNBIJCM_00828
group_1283		hypothetical protein	2					IMKCCEHM_00829		MKNBIJCM_00829
group_1284		hypothetical protein	2					IMKCCEHM_00830		MKNBIJCM_00830
group_1285		hypothetical protein	2					IMKCCEHM_00939		MKNBIJCM_00940
group_1286		hypothetical protein	2					IMKCCEHM_00962		MKNBIJCM_00965
group_1287		hypothetical protein	2					IMKCCEHM_00997		MKNBIJCM_01000
group_1288		hypothetical protein	2					IMKCCEHM_01012		MKNBIJCM_01015
group_1289		hypothetical protein	2					IMKCCEHM_01015		MKNBIJCM_01018
group_1290		hypothetical protein	2					IMKCCEHM_01016		MKNBIJCM_01019
yknY_1		putative ABC transporter ATP-binding protein YknY	2					IMKCCEHM_01212		MKNBIJCM_01213
group_1293		hypothetical protein	2					IMKCCEHM_01213		MKNBIJCM_01214
group_1294	budC	Diacetyl reductase [(S)-acetoin forming]	2					IMKCCEHM_01330		MKNBIJCM_01331
group_1295		hypothetical protein	2					IMKCCEHM_01332		MKNBIJCM_01333
group_1296		hypothetical protein	2					IMKCCEHM_01333		MKNBIJCM_01334
group_1297		hypothetical protein	2					IMKCCEHM_01334		MKNBIJCM_01335
group_1298		hypothetical protein	2					IMKCCEHM_01335		MKNBIJCM_01336
group_1299		hypothetical protein	2					IMKCCEHM_01336		MKNBIJCM_01337
group_1300		hypothetical protein	2					IMKCCEHM_01500		MKNBIJCM_01502
group_1301		hypothetical protein	2					IMKCCEHM_01501		MKNBIJCM_01503
group_1358		hypothetical protein	2						LCHFHOPM_00703			BMOJNIBD_01666
uvrA_4		UvrABC system protein A	2				OJLDIIAO_01194			MKNBIJCM_00984
group_164	xylB_1	Xylulose kinase	2	BHLJDMHH_00401			OJLDIIAO_00612
group_198		hypothetical protein	2			KOHBONEN_00778	OJLDIIAO_00763
group_202		hypothetical protein	2				OJLDIIAO_00299		LCHFHOPM_01141
group_208	rppH	RNA pyrophosphohydrolase	2		NPOCEBJK_00906					MKNBIJCM_00329
group_214		hypothetical protein	2	BHLJDMHH_00868		KOHBONEN_00696
mmgB_2		putative 3-hydroxybutyryl-CoA dehydrogenase	2	BHLJDMHH_00893			OJLDIIAO_01336
group_229		hypothetical protein	2			KOHBONEN_00660		IMKCCEHM_00394
group_244		hypothetical protein	2	BHLJDMHH_01134			OJLDIIAO_00908
group_256	steT_3	Serine/threonine exchanger SteT	2	BHLJDMHH_01330			OJLDIIAO_00797
group_26	purD_1	Phosphoribosylamine--glycine ligase	2	BHLJDMHH_00104			OJLDIIAO_00589
femA_3		Aminoacyltransferase FemA	2		NPOCEBJK_00833			IMKCCEHM_00397
group_308		hypothetical protein	2	BHLJDMHH_00064			OJLDIIAO_01279
ypwA_2		Carboxypeptidase 1	2	BHLJDMHH_00488					LCHFHOPM_01513
group_41		hypothetical protein	2		NPOCEBJK_01574			IMKCCEHM_01242
group_46	glcU_1	Glucose uptake protein GlcU	2			KOHBONEN_00079	OJLDIIAO_00353
group_479		hypothetical protein	2	BHLJDMHH_01178			OJLDIIAO_01488
group_486	smc_3	Chromosome partition protein Smc	2	BHLJDMHH_01212			OJLDIIAO_00964
group_488		hypothetical protein	2	BHLJDMHH_01216	NPOCEBJK_00506
group_489		hypothetical protein	2	BHLJDMHH_01220								BMOJNIBD_00664
group_490		hypothetical protein	2	BHLJDMHH_01222								BMOJNIBD_00666
group_501		hypothetical protein	2	BHLJDMHH_01350		KOHBONEN_00049
group_536		hypothetical protein	2		NPOCEBJK_00501				LCHFHOPM_00458
group_537		hypothetical protein	2		NPOCEBJK_00532							BMOJNIBD_00631
group_538		hypothetical protein	2		NPOCEBJK_00544				LCHFHOPM_00498
group_539		hypothetical protein	2		NPOCEBJK_00557							BMOJNIBD_00603
group_54		hypothetical protein	2	BHLJDMHH_01503		KOHBONEN_00337
group_541	femA_2	Aminoacyltransferase FemA	2		NPOCEBJK_00834			IMKCCEHM_00395
group_553		hypothetical protein	2			KOHBONEN_00191	OJLDIIAO_00790
group_554		hypothetical protein	2			KOHBONEN_00193	OJLDIIAO_00792
group_555		hypothetical protein	2			KOHBONEN_00194	OJLDIIAO_00793
group_556		hypothetical protein	2			KOHBONEN_00202	OJLDIIAO_01109
group_557		hypothetical protein	2			KOHBONEN_00203	OJLDIIAO_01110
group_559		hypothetical protein	2			KOHBONEN_00204	OJLDIIAO_01111
group_560		hypothetical protein	2			KOHBONEN_00772			LCHFHOPM_00963
group_564		hypothetical protein	2					IMKCCEHM_00239		MKNBIJCM_00238
group_565		hypothetical protein	2					IMKCCEHM_00256		MKNBIJCM_00255
group_566		hypothetical protein	2					IMKCCEHM_00339		MKNBIJCM_00339
group_567		hypothetical protein	2					IMKCCEHM_00798		MKNBIJCM_00798
mshA		D-inositol-3-phosphate glycosyltransferase	2					IMKCCEHM_01331		MKNBIJCM_01332
group_60		hypothetical protein	2			KOHBONEN_00544	OJLDIIAO_00372
group_619		Putative prophage phiRv2 integrase	2	BHLJDMHH_00063			OJLDIIAO_01144
group_621		hypothetical protein	2	BHLJDMHH_00066			OJLDIIAO_01280
group_622		hypothetical protein	2	BHLJDMHH_00067			OJLDIIAO_01281
group_623		hypothetical protein	2	BHLJDMHH_00068			OJLDIIAO_01282
group_649		hypothetical protein	2	BHLJDMHH_00116			OJLDIIAO_01276
group_650		hypothetical protein	2	BHLJDMHH_00117			OJLDIIAO_01275
group_718		hypothetical protein	2	BHLJDMHH_00226			OJLDIIAO_01322
yheS_2		putative ABC transporter ATP-binding protein YheS	2	BHLJDMHH_00242			OJLDIIAO_00941
group_830		hypothetical protein	2	BHLJDMHH_00403			OJLDIIAO_00610
group_84		hypothetical protein	2	BHLJDMHH_00771		KOHBONEN_00809
group_894		hypothetical protein	2	BHLJDMHH_00497			OJLDIIAO_01468
group_911		hypothetical protein	2	BHLJDMHH_00559		KOHBONEN_01021
group_915		hypothetical protein	2	BHLJDMHH_00658			OJLDIIAO_00478
group_916		hypothetical protein	2	BHLJDMHH_00660		KOHBONEN_00918
group_92	crr	PTS system glucose-specific EIIA component	2	BHLJDMHH_00880		KOHBONEN_00684
group_924		hypothetical protein	2	BHLJDMHH_00859		KOHBONEN_00705
group_925		hypothetical protein	2	BHLJDMHH_00860		KOHBONEN_00704
group_926		hypothetical protein	2	BHLJDMHH_00861		KOHBONEN_00703
group_941		hypothetical protein	2	BHLJDMHH_01162			OJLDIIAO_01477
group_944		hypothetical protein	2	BHLJDMHH_01165			OJLDIIAO_01481
group_945		hypothetical protein	2	BHLJDMHH_01166			OJLDIIAO_01482
group_948		hypothetical protein	2	BHLJDMHH_01169			OJLDIIAO_01573
group_950		hypothetical protein	2	BHLJDMHH_01171			OJLDIIAO_01575
group_952		hypothetical protein	2	BHLJDMHH_01174			OJLDIIAO_01492
group_953		hypothetical protein	2	BHLJDMHH_01175			OJLDIIAO_01491
group_954		hypothetical protein	2	BHLJDMHH_01176			OJLDIIAO_01490
group_955		hypothetical protein	2	BHLJDMHH_01177			OJLDIIAO_01489
group_956		hypothetical protein	2	BHLJDMHH_01179			OJLDIIAO_01487
group_957		hypothetical protein	2	BHLJDMHH_01180			OJLDIIAO_01486
group_958		hypothetical protein	2	BHLJDMHH_01181			OJLDIIAO_01485
group_959		hypothetical protein	2	BHLJDMHH_01183			OJLDIIAO_01540
group_960		hypothetical protein	2	BHLJDMHH_01184			OJLDIIAO_01541
group_961		hypothetical protein	2	BHLJDMHH_01185			OJLDIIAO_01542
group_962		hypothetical protein	2	BHLJDMHH_01187			OJLDIIAO_01544
group_963		hypothetical protein	2	BHLJDMHH_01188			OJLDIIAO_01545
group_977		hypothetical protein	2	BHLJDMHH_01209	NPOCEBJK_00513
group_980		hypothetical protein	2	BHLJDMHH_01215	NPOCEBJK_00507

## Sheet: Table S2-4 cloud
Table S2-4 Cloud genes of Weissella viridescens
Gene	Non-unique Gene name	Annotation	presence count	DSM20410	HDY-8	MFPC16A2805	NCDO1655	NJ100	OF45-4pH10A	PC45	Wv2365	XBS25
group_10		hypothetical protein	1				OJLDIIAO_00199
mutL_2		DNA mismatch repair protein MutL	1				OJLDIIAO_00277
group_1009		hypothetical protein	1		NPOCEBJK_00152
mutL_3		DNA mismatch repair protein MutL	1				OJLDIIAO_00278
group_1010		hypothetical protein	1		NPOCEBJK_00153
group_1011		hypothetical protein	1		NPOCEBJK_00154
ydhK		putative protein YdhK	1		NPOCEBJK_00157
group_1013		hypothetical protein	1		NPOCEBJK_00158
group_1014		hypothetical protein	1		NPOCEBJK_00173
group_1018		hypothetical protein	1		NPOCEBJK_00201
group_1029		hypothetical protein	1		NPOCEBJK_00339
group_1030		hypothetical protein	1		NPOCEBJK_00340
group_1031		hypothetical protein	1		NPOCEBJK_00362
group_1032		hypothetical protein	1		NPOCEBJK_00363
group_1033		hypothetical protein	1		NPOCEBJK_00364
group_1034		hypothetical protein	1		NPOCEBJK_00365
group_1035	mccF	Microcin C7 self-immunity protein MccF	1		NPOCEBJK_00366
group_1036		hypothetical protein	1		NPOCEBJK_00367
group_1038		hypothetical protein	1		NPOCEBJK_00499
group_1039		hypothetical protein	1		NPOCEBJK_00500
group_1040		hypothetical protein	1		NPOCEBJK_00502
group_1041		hypothetical protein	1		NPOCEBJK_00503
group_1042		hypothetical protein	1		NPOCEBJK_00504
group_1043		hypothetical protein	1		NPOCEBJK_00505
group_1044	smc_2	Chromosome partition protein Smc	1		NPOCEBJK_00510
group_1047		hypothetical protein	1		NPOCEBJK_00529
group_1048		hypothetical protein	1		NPOCEBJK_00530
group_1049		hypothetical protein	1		NPOCEBJK_00531
comGA_2		ComG operon protein 1	1					IMKCCEHM_00577
group_1050		hypothetical protein	1		NPOCEBJK_00533
group_1051		hypothetical protein	1		NPOCEBJK_00534
group_1052		hypothetical protein	1		NPOCEBJK_00535
group_1053		hypothetical protein	1		NPOCEBJK_00536
group_1054		hypothetical protein	1		NPOCEBJK_00537
group_1055		hypothetical protein	1		NPOCEBJK_00538
group_1056		hypothetical protein	1		NPOCEBJK_00539
group_1057		hypothetical protein	1		NPOCEBJK_00540
group_1058		hypothetical protein	1		NPOCEBJK_00541
group_1059		hypothetical protein	1		NPOCEBJK_00542
group_1060		hypothetical protein	1		NPOCEBJK_00543
group_1061		hypothetical protein	1		NPOCEBJK_00545
group_1062		hypothetical protein	1		NPOCEBJK_00546
group_1063		hypothetical protein	1		NPOCEBJK_00547
group_1064	immR	HTH-type transcriptional regulator ImmR	1		NPOCEBJK_00548
group_1065		hypothetical protein	1		NPOCEBJK_00549
group_1066		hypothetical protein	1		NPOCEBJK_00551
group_1067		hypothetical protein	1		NPOCEBJK_00552
group_1068		hypothetical protein	1		NPOCEBJK_00553
group_1069		hypothetical protein	1		NPOCEBJK_00554
group_1070		hypothetical protein	1		NPOCEBJK_00555
group_1071		hypothetical protein	1		NPOCEBJK_00556
group_1072		hypothetical protein	1		NPOCEBJK_00558
group_1073		hypothetical protein	1		NPOCEBJK_00559
group_1074		hypothetical protein	1		NPOCEBJK_00561
group_1075		hypothetical protein	1		NPOCEBJK_00562
group_1076		hypothetical protein	1		NPOCEBJK_00563
group_1089		hypothetical protein	1		NPOCEBJK_00883
group_1090		hypothetical protein	1		NPOCEBJK_00887
group_1091		hypothetical protein	1		NPOCEBJK_00888
group_1092		hypothetical protein	1		NPOCEBJK_00889
group_1093		hypothetical protein	1		NPOCEBJK_00890
group_1094		hypothetical protein	1		NPOCEBJK_00891
group_1095		hypothetical protein	1		NPOCEBJK_00892
group_1096		hypothetical protein	1		NPOCEBJK_00893
group_1097		hypothetical protein	1		NPOCEBJK_00894
group_1098		hypothetical protein	1		NPOCEBJK_00895
group_1099		hypothetical protein	1		NPOCEBJK_00896
group_11		hypothetical protein	1	BHLJDMHH_00796
group_1100		hypothetical protein	1		NPOCEBJK_00897
npr		NADH peroxidase	1		NPOCEBJK_00898
group_1102		hypothetical protein	1		NPOCEBJK_00901
group_1108		hypothetical protein	1		NPOCEBJK_00980
group_1110		hypothetical protein	1		NPOCEBJK_00989
group_1111		hypothetical protein	1		NPOCEBJK_00990
group_1112		hypothetical protein	1		NPOCEBJK_00994
group_1113		hypothetical protein	1		NPOCEBJK_00995
group_1114		hypothetical protein	1		NPOCEBJK_00997
group_1116	entS	Enterobactin exporter EntS	1		NPOCEBJK_01119
group_1124		hypothetical protein	1		NPOCEBJK_01270
group_1125	elaA	Protein ElaA	1		NPOCEBJK_01315
uppS_1		Ditrans,polycis-undecaprenyl-diphosphate synthase ((2E,6E)-farnesyl-diphosphate specific)	1		NPOCEBJK_01435
group_1131		hypothetical protein	1		NPOCEBJK_01480
group_1132		hypothetical protein	1		NPOCEBJK_01481
group_1133		hypothetical protein	1		NPOCEBJK_01482
group_1134		hypothetical protein	1		NPOCEBJK_01483
group_1135	epsD	Putative glycosyltransferase EpsD	1		NPOCEBJK_01484
group_1137		hypothetical protein	1		NPOCEBJK_01586
group_1141		hypothetical protein	1		NPOCEBJK_01605
group_1161		hypothetical protein	1			KOHBONEN_00063
group_117	metQ_3	D-methionine-binding lipoprotein MetQ	1				OJLDIIAO_01403
group_1177		hypothetical protein	1			KOHBONEN_00252
group_1178		hypothetical protein	1			KOHBONEN_00253
group_1179		hypothetical protein	1			KOHBONEN_00254
group_1180		hypothetical protein	1			KOHBONEN_00255
group_1181		hypothetical protein	1			KOHBONEN_00256
group_1182		hypothetical protein	1			KOHBONEN_00257
group_1183		hypothetical protein	1			KOHBONEN_00258
group_1184		hypothetical protein	1			KOHBONEN_00259
group_1185		hypothetical protein	1			KOHBONEN_00260
group_1186		hypothetical protein	1			KOHBONEN_00261
group_1187		hypothetical protein	1			KOHBONEN_00262
group_1188		hypothetical protein	1			KOHBONEN_00263
group_1189		hypothetical protein	1			KOHBONEN_00264
group_1190		hypothetical protein	1			KOHBONEN_00265
group_1191		hypothetical protein	1			KOHBONEN_00266
group_1192		hypothetical protein	1			KOHBONEN_00268
group_1193		hypothetical protein	1			KOHBONEN_00269
group_1194		hypothetical protein	1			KOHBONEN_00270
group_1195		hypothetical protein	1			KOHBONEN_00271
group_1196		hypothetical protein	1			KOHBONEN_00272
group_1197		hypothetical protein	1			KOHBONEN_00273
yecD		Isochorismatase family protein YecD	1			KOHBONEN_00274
group_1199		hypothetical protein	1			KOHBONEN_00275
group_12		hypothetical protein	1						LCHFHOPM_01173
group_1200	xerC_2	Tyrosine recombinase XerC	1			KOHBONEN_00276
group_1202	accB	Biotin carboxyl carrier protein of acetyl-CoA carboxylase	1			KOHBONEN_00485
group_1203		hypothetical protein	1			KOHBONEN_00771
group_1204		hypothetical protein	1			KOHBONEN_00773
group_1208		hypothetical protein	1			KOHBONEN_01045
group_1209		hypothetical protein	1			KOHBONEN_01060
idnT_2		Gnt-II system L-idonate transporter	1									BMOJNIBD_00830
hxlR		HTH-type transcriptional activator HxlR	1			KOHBONEN_01046
yfkM		General stress protein 18	1			KOHBONEN_01047
group_1212		hypothetical protein	1			KOHBONEN_01048
uvrA_3		UvrABC system protein A	1			KOHBONEN_01049
group_1214		hypothetical protein	1			KOHBONEN_01050
group_1215		hypothetical protein	1			KOHBONEN_01051
group_1216		hypothetical protein	1			KOHBONEN_01052
group_1217		hypothetical protein	1			KOHBONEN_01053
group_1218		hypothetical protein	1			KOHBONEN_01054
group_1219		hypothetical protein	1			KOHBONEN_01055
glpT		Glycerol-3-phosphate transporter	1			KOHBONEN_01056
group_1221		hypothetical protein	1			KOHBONEN_01057
mmgB_3		putative 3-hydroxybutyryl-CoA dehydrogenase	1			KOHBONEN_01058
sph		Oleate hydratase	1			KOHBONEN_01059
group_1224		hypothetical protein	1			KOHBONEN_01061
group_1225		hypothetical protein	1			KOHBONEN_01062
group_1226		hypothetical protein	1			KOHBONEN_01063
group_1227		hypothetical protein	1			KOHBONEN_01064
group_1228		hypothetical protein	1			KOHBONEN_01065
group_1229		hypothetical protein	1			KOHBONEN_01066
yjeM_1		Inner membrane transporter YjeM	1				OJLDIIAO_01352
group_1230		IS1380 family transposase IS1678	1			KOHBONEN_01067
group_1231		hypothetical protein	1			KOHBONEN_01068
group_1232		hypothetical protein	1			KOHBONEN_01069
group_1233		hypothetical protein	1				OJLDIIAO_00260
group_1234		hypothetical protein	1				OJLDIIAO_00408
group_1235		hypothetical protein	1				OJLDIIAO_00573
group_1236		hypothetical protein	1				OJLDIIAO_00574
group_1238		hypothetical protein	1				OJLDIIAO_00882
group_1239		hypothetical protein	1				OJLDIIAO_00883
group_1240		hypothetical protein	1				OJLDIIAO_00884
group_1241		hypothetical protein	1				OJLDIIAO_00885
group_1242		hypothetical protein	1				OJLDIIAO_00886
group_1243		hypothetical protein	1				OJLDIIAO_00887
group_1244		hypothetical protein	1				OJLDIIAO_00888
group_1246		hypothetical protein	1				OJLDIIAO_00967
group_1247		hypothetical protein	1				OJLDIIAO_00968
group_1248		hypothetical protein	1				OJLDIIAO_00969
group_1249		hypothetical protein	1				OJLDIIAO_00970
group_1250		hypothetical protein	1				OJLDIIAO_00971
group_1251		hypothetical protein	1				OJLDIIAO_00972
group_1252		hypothetical protein	1				OJLDIIAO_00974
group_1253		hypothetical protein	1				OJLDIIAO_01049
group_1254		hypothetical protein	1				OJLDIIAO_01136
tyrS_2		Tyrosine--tRNA ligase	1				OJLDIIAO_01367
group_1256		hypothetical protein	1				OJLDIIAO_01390
group_1257		hypothetical protein	1				OJLDIIAO_01478
group_1258		hypothetical protein	1				OJLDIIAO_01479
group_1259		hypothetical protein	1				OJLDIIAO_01480
rbsD_2		D-ribose pyranase	1				OJLDIIAO_01023
group_1260		hypothetical protein	1				OJLDIIAO_01483
group_1261		hypothetical protein	1				OJLDIIAO_01502
group_1263		hypothetical protein	1				OJLDIIAO_01524
group_1269		hypothetical protein	1					IMKCCEHM_00244
group_1273	cytR	HTH-type transcriptional repressor CytR	1					IMKCCEHM_00349
group_1275		hypothetical protein	1					IMKCCEHM_00580
cysL_2		HTH-type transcriptional regulator CysL	1					IMKCCEHM_00891
group_1303		hypothetical protein	1						LCHFHOPM_00177
group_1309		hypothetical protein	1						LCHFHOPM_00457
group_1310		hypothetical protein	1						LCHFHOPM_00459
group_1311		hypothetical protein	1						LCHFHOPM_00460
group_1312		hypothetical protein	1						LCHFHOPM_00461
group_1313		hypothetical protein	1						LCHFHOPM_00462
group_1314		hypothetical protein	1						LCHFHOPM_00463
group_1315		hypothetical protein	1						LCHFHOPM_00464
group_1316		hypothetical protein	1						LCHFHOPM_00465
group_1317		hypothetical protein	1						LCHFHOPM_00466
group_1318	smc_3	Chromosome partition protein Smc	1						LCHFHOPM_00467
group_1319		hypothetical protein	1						LCHFHOPM_00468
group_132		hypothetical protein	1	BHLJDMHH_00211
group_1320		hypothetical protein	1						LCHFHOPM_00469
group_1321		hypothetical protein	1						LCHFHOPM_00470
group_1322		hypothetical protein	1						LCHFHOPM_00471
group_1323		hypothetical protein	1						LCHFHOPM_00472
group_1324		hypothetical protein	1						LCHFHOPM_00473
crtK-2		Tryptophan-rich protein TspO	1						LCHFHOPM_00482
group_1326		hypothetical protein	1						LCHFHOPM_00488
group_1327		hypothetical protein	1						LCHFHOPM_00489
group_1328		hypothetical protein	1						LCHFHOPM_00491
group_1329		hypothetical protein	1						LCHFHOPM_00492
group_1330		hypothetical protein	1						LCHFHOPM_00493
group_1331		hypothetical protein	1						LCHFHOPM_00494
group_1332		hypothetical protein	1						LCHFHOPM_00495
group_1333		hypothetical protein	1						LCHFHOPM_00496
group_1334		hypothetical protein	1						LCHFHOPM_00497
group_1335		hypothetical protein	1						LCHFHOPM_00499
group_1336		hypothetical protein	1						LCHFHOPM_00500
group_1337		hypothetical protein	1						LCHFHOPM_00501
group_1338		hypothetical protein	1						LCHFHOPM_00502
group_1339		hypothetical protein	1						LCHFHOPM_00504
group_1340		hypothetical protein	1						LCHFHOPM_00505
group_1341		hypothetical protein	1						LCHFHOPM_00506
group_1342		hypothetical protein	1						LCHFHOPM_00507
group_1343		hypothetical protein	1						LCHFHOPM_00508
group_1344		hypothetical protein	1						LCHFHOPM_00509
group_1345		hypothetical protein	1						LCHFHOPM_00510
group_1346		hypothetical protein	1						LCHFHOPM_00511
group_1347		hypothetical protein	1						LCHFHOPM_00512
group_1348		hypothetical protein	1						LCHFHOPM_00513
group_1349		hypothetical protein	1						LCHFHOPM_00514
group_1350		putative protein	1						LCHFHOPM_00515
group_1351		hypothetical protein	1						LCHFHOPM_00516
group_1352		hypothetical protein	1						LCHFHOPM_00517
group_1353		hypothetical protein	1						LCHFHOPM_00519
group_1354		hypothetical protein	1						LCHFHOPM_00520
group_1355		hypothetical protein	1						LCHFHOPM_00521
xerD_2		Tyrosine recombinase XerD	1						LCHFHOPM_00522
group_1357		hypothetical protein	1						LCHFHOPM_00523
group_136		hypothetical protein	1	BHLJDMHH_00217
group_1365		hypothetical protein	1						LCHFHOPM_00962
group_1367		hypothetical protein	1						LCHFHOPM_01093
group_1374		hypothetical protein	1						LCHFHOPM_01334
group_1380	adaB	Methylated-DNA--protein-cysteine methyltransferase, inducible	1							MKNBIJCM_00024
group_1381		hypothetical protein	1							MKNBIJCM_00319
group_1382		hypothetical protein	1							MKNBIJCM_00353
group_1383	btuD_1	Vitamin B12 import ATP-binding protein BtuD	1							MKNBIJCM_00356
group_1384		hypothetical protein	1							MKNBIJCM_00358
group_1385		hypothetical protein	1							MKNBIJCM_00378
group_1386		hypothetical protein	1							MKNBIJCM_00689
group_1387		hypothetical protein	1							MKNBIJCM_00899
group_1388		hypothetical protein	1							MKNBIJCM_00988
group_139		hypothetical protein	1				OJLDIIAO_00939
group_1390		hypothetical protein	1							MKNBIJCM_01229
group_1391		hypothetical protein	1							MKNBIJCM_01360
smc_6		Chromosome partition protein Smc	1								JFFOGJED_01547
group_1394	xerC_2	Tyrosine recombinase XerC	1									BMOJNIBD_00600
group_1395		hypothetical protein	1									BMOJNIBD_00602
group_1396		hypothetical protein	1									BMOJNIBD_00604
group_1397		hypothetical protein	1									BMOJNIBD_00605
group_1398		hypothetical protein	1									BMOJNIBD_00606
group_1399		hypothetical protein	1									BMOJNIBD_00607
group_14	mshD	Mycothiol acetyltransferase	1									BMOJNIBD_01281
group_1400		hypothetical protein	1									BMOJNIBD_00608
group_1401		hypothetical protein	1									BMOJNIBD_00609
group_1402		hypothetical protein	1									BMOJNIBD_00610
group_1403		hypothetical protein	1									BMOJNIBD_00611
group_1404		hypothetical protein	1									BMOJNIBD_00612
group_1405		hypothetical protein	1									BMOJNIBD_00613
group_1406		hypothetical protein	1									BMOJNIBD_00614
group_1407		hypothetical protein	1									BMOJNIBD_00616
group_1408		hypothetical protein	1									BMOJNIBD_00617
group_1409		hypothetical protein	1									BMOJNIBD_00618
group_1410		hypothetical protein	1									BMOJNIBD_00619
group_1411		hypothetical protein	1									BMOJNIBD_00620
group_1412		hypothetical protein	1									BMOJNIBD_00621
group_1413		hypothetical protein	1									BMOJNIBD_00622
group_1414		hypothetical protein	1									BMOJNIBD_00623
group_1415		hypothetical protein	1									BMOJNIBD_00625
group_1416		hypothetical protein	1									BMOJNIBD_00626
group_1417		hypothetical protein	1									BMOJNIBD_00627
group_1418		hypothetical protein	1									BMOJNIBD_00628
group_1419		hypothetical protein	1									BMOJNIBD_00629
group_1420		hypothetical protein	1									BMOJNIBD_00630
nrdH_1		Glutaredoxin-like protein NrdH	1									BMOJNIBD_00632
group_1422		hypothetical protein	1									BMOJNIBD_00633
group_1423		hypothetical protein	1									BMOJNIBD_00634
group_1424		hypothetical protein	1									BMOJNIBD_00635
group_1425		hypothetical protein	1									BMOJNIBD_00636
group_1426		hypothetical protein	1									BMOJNIBD_00637
group_1427		hypothetical protein	1									BMOJNIBD_00638
group_1428		hypothetical protein	1									BMOJNIBD_00639
group_1429		hypothetical protein	1									BMOJNIBD_00640
group_1430		hypothetical protein	1									BMOJNIBD_00641
group_1431		hypothetical protein	1									BMOJNIBD_00642
group_1432		hypothetical protein	1									BMOJNIBD_00643
group_1433		hypothetical protein	1									BMOJNIBD_00644
group_1434		hypothetical protein	1									BMOJNIBD_00645
group_1435		hypothetical protein	1									BMOJNIBD_00646
group_1436		hypothetical protein	1									BMOJNIBD_00647
group_1437		hypothetical protein	1									BMOJNIBD_00648
group_1438		hypothetical protein	1									BMOJNIBD_00649
group_1439		hypothetical protein	1									BMOJNIBD_00650
group_1440		hypothetical protein	1									BMOJNIBD_00651
group_1441		hypothetical protein	1									BMOJNIBD_00652
group_1442		hypothetical protein	1									BMOJNIBD_00653
group_1443		hypothetical protein	1									BMOJNIBD_00654
group_1444		hypothetical protein	1									BMOJNIBD_00655
group_1445		hypothetical protein	1									BMOJNIBD_00656
group_1446		hypothetical protein	1									BMOJNIBD_00657
group_1447		hypothetical protein	1									BMOJNIBD_00658
group_1448		hypothetical protein	1									BMOJNIBD_00659
group_1449		hypothetical protein	1									BMOJNIBD_00660
group_1450		hypothetical protein	1									BMOJNIBD_00661
group_1451		hypothetical protein	1									BMOJNIBD_00662
group_1452		hypothetical protein	1									BMOJNIBD_00663
group_1453		hypothetical protein	1									BMOJNIBD_01213
group_1454		hypothetical protein	1									BMOJNIBD_01214
group_1455		hypothetical protein	1									BMOJNIBD_01215
group_1456		hypothetical protein	1									BMOJNIBD_01216
group_1457		hypothetical protein	1									BMOJNIBD_01217
group_1458		hypothetical protein	1									BMOJNIBD_01218
group_1459		hypothetical protein	1									BMOJNIBD_01219
group_1460		hypothetical protein	1									BMOJNIBD_01220
group_1461		hypothetical protein	1									BMOJNIBD_01221
group_1462		hypothetical protein	1									BMOJNIBD_01222
group_1463		hypothetical protein	1									BMOJNIBD_01223
group_1464		hypothetical protein	1									BMOJNIBD_01224
group_1465		hypothetical protein	1									BMOJNIBD_01225
group_1466		hypothetical protein	1									BMOJNIBD_01226
group_1467		hypothetical protein	1									BMOJNIBD_01227
group_1468		hypothetical protein	1									BMOJNIBD_01228
group_1469		hypothetical protein	1									BMOJNIBD_01229
group_1470		hypothetical protein	1									BMOJNIBD_01230
group_1471		hypothetical protein	1									BMOJNIBD_01231
group_1472		hypothetical protein	1									BMOJNIBD_01232
group_1473		hypothetical protein	1									BMOJNIBD_01233
group_1474		hypothetical protein	1									BMOJNIBD_01234
group_1475		hypothetical protein	1									BMOJNIBD_01235
group_1476		hypothetical protein	1									BMOJNIBD_01236
group_1477		hypothetical protein	1									BMOJNIBD_01237
group_1478		hypothetical protein	1									BMOJNIBD_01238
group_1479		hypothetical protein	1									BMOJNIBD_01239
group_1480		hypothetical protein	1									BMOJNIBD_01240
group_1481		hypothetical protein	1									BMOJNIBD_01241
group_1482		hypothetical protein	1									BMOJNIBD_01242
group_1483		hypothetical protein	1									BMOJNIBD_01243
group_1484		hypothetical protein	1									BMOJNIBD_01244
group_1485		hypothetical protein	1									BMOJNIBD_01245
group_1486		hypothetical protein	1									BMOJNIBD_01246
group_1487		hypothetical protein	1									BMOJNIBD_01247
group_1488		hypothetical protein	1									BMOJNIBD_01248
group_1489		hypothetical protein	1									BMOJNIBD_01249
group_1490		hypothetical protein	1									BMOJNIBD_01250
group_1491		hypothetical protein	1									BMOJNIBD_01251
group_1492		hypothetical protein	1									BMOJNIBD_01252
group_1493		hypothetical protein	1									BMOJNIBD_01253
group_1494		hypothetical protein	1									BMOJNIBD_01254
group_1495		hypothetical protein	1									BMOJNIBD_01255
group_1496		hypothetical protein	1									BMOJNIBD_01256
group_1497		hypothetical protein	1									BMOJNIBD_01257
group_1498		hypothetical protein	1									BMOJNIBD_01258
xerC_4		Tyrosine recombinase XerC	1									BMOJNIBD_01259
group_150		hypothetical protein	1				OJLDIIAO_01567
group_1500		hypothetical protein	1									BMOJNIBD_01422
group_1501		hypothetical protein	1									BMOJNIBD_01423
group_1502		hypothetical protein	1									BMOJNIBD_01678
group_1503		hypothetical protein	1									BMOJNIBD_01679
group_1504		hypothetical protein	1									BMOJNIBD_01680
group_1505		hypothetical protein	1									BMOJNIBD_01681
group_1506		hypothetical protein	1									BMOJNIBD_01682
group_151		hypothetical protein	1				OJLDIIAO_01568
group_157	isaA_1	putative transglycosylase IsaA	1	BHLJDMHH_00323
group_16		hypothetical protein	1							MKNBIJCM_01478
emrB_1		Multidrug export protein EmrB	1				OJLDIIAO_00899
group_166	rsmF	Ribosomal RNA small subunit methyltransferase F	1	BHLJDMHH_00417
group_168		hypothetical protein	1				OJLDIIAO_01235
group_170	yfeW	Putative D-alanyl-D-alanine carboxypeptidase	1				OJLDIIAO_00850
group_175		hypothetical protein	1				OJLDIIAO_01074
ppk_2		Polyphosphate kinase	1					IMKCCEHM_00023
group_185		Putative multidrug export ATP-binding/permease protein	1								JFFOGJED_01450
nupG_1		Purine nucleoside transport protein NupG	1				OJLDIIAO_00466
rimI		[Ribosomal protein S18]-alanine N-acetyltransferase	1				OJLDIIAO_00396
group_19		hypothetical protein	1							MKNBIJCM_00613
group_195		hypothetical protein	1			KOHBONEN_00783
group_197		hypothetical protein	1				OJLDIIAO_00761
group_2		hypothetical protein	1				OJLDIIAO_00922
group_213		hypothetical protein	1				OJLDIIAO_01160
brnQ_1		Branched-chain amino acid transport system 2 carrier protein	1				OJLDIIAO_01517
group_22		hypothetical protein	1				OJLDIIAO_01447
group_222		hypothetical protein	1	BHLJDMHH_00886
group_223	arnC_1	Undecaprenyl-phosphate 4-deoxy-4-formamido-L-arabinose transferase	1				OJLDIIAO_01416
group_23		hypothetical protein	1				OJLDIIAO_01448
group_231		hypothetical protein	1				OJLDIIAO_01261
group_238	rhaR	HTH-type transcriptional activator RhaR	1				OJLDIIAO_01038
group_24		hypothetical protein	1			KOHBONEN_00216
pbuG_2		Guanine/hypoxanthine permease PbuG	1				OJLDIIAO_00122
group_255		hypothetical protein	1			KOHBONEN_00070
katA_2		Vegetative catalase	1	BHLJDMHH_01360
group_266	katA	Vegetative catalase	1				OJLDIIAO_01230
group_268		hypothetical protein	1				OJLDIIAO_01033
pbuG_3		Guanine/hypoxanthine permease PbuG	1				OJLDIIAO_01030
group_271		hypothetical protein	1				OJLDIIAO_00880
group_280		hypothetical protein	1							MKNBIJCM_00958
group_283	femA_2	Aminoacyltransferase FemA	1					IMKCCEHM_00396
group_287		hypothetical protein	1		NPOCEBJK_00885
group_29		hypothetical protein	1				OJLDIIAO_01464
group_294	ywqG_2	putative protein YwqG	1		NPOCEBJK_01208
group_297		hypothetical protein	1				OJLDIIAO_01580
group_3		hypothetical protein	1				OJLDIIAO_00921
group_30		hypothetical protein	1									BMOJNIBD_00735
group_33		hypothetical protein	1						LCHFHOPM_00166
group_38		hypothetical protein	1	BHLJDMHH_00489
ypwA_1		Carboxypeptidase 1	1				OJLDIIAO_01289
group_43		hypothetical protein	1	BHLJDMHH_00889
group_49	tag_1	DNA-3-methyladenine glycosylase 1	1		NPOCEBJK_01487
group_50	tag_1	DNA-3-methyladenine glycosylase 1	1			KOHBONEN_00228
tag_1		DNA-3-methyladenine glycosylase 1	1				OJLDIIAO_00403
group_558		hypothetical protein	1			KOHBONEN_00267
nhaK_2		Sodium, potassium, lithium and rubidium/H(+) antiporter	1			KOHBONEN_00316
nhaK_1		Sodium, potassium, lithium and rubidium/H(+) antiporter	1				OJLDIIAO_00424
group_6		hypothetical protein	1			KOHBONEN_00770
group_62		hypothetical protein	1							MKNBIJCM_00938
group_620		hypothetical protein	1	BHLJDMHH_00065
group_63		hypothetical protein	1				OJLDIIAO_01320
purF_1		Amidophosphoribosyltransferase	1	BHLJDMHH_00099
group_66		hypothetical protein	1				OJLDIIAO_01163
group_725		hypothetical protein	1	BHLJDMHH_00235
group_73		hypothetical protein	1				OJLDIIAO_01311
group_754		hypothetical protein	1	BHLJDMHH_00298
group_8		hypothetical protein	1				OJLDIIAO_00197
group_82		hypothetical protein	1	BHLJDMHH_00553
group_85		hypothetical protein	1	BHLJDMHH_00772
group_86		hypothetical protein	1				OJLDIIAO_01341
glpQ_1		Glycerophosphodiester phosphodiesterase	1				OJLDIIAO_00653
group_885		hypothetical protein	1	BHLJDMHH_00477
group_886		hypothetical protein	1	BHLJDMHH_00478
group_901	glpQ	Glycerophosphodiester phosphodiesterase	1	BHLJDMHH_00506
group_922	yjdJ	putative protein YjdJ	1	BHLJDMHH_00813
group_928		hypothetical protein	1	BHLJDMHH_00891
group_942		hypothetical protein	1	BHLJDMHH_01163
group_943		hypothetical protein	1	BHLJDMHH_01164
group_946		hypothetical protein	1	BHLJDMHH_01167
group_947		hypothetical protein	1	BHLJDMHH_01168
group_951		hypothetical protein	1	BHLJDMHH_01173
group_964		hypothetical protein	1	BHLJDMHH_01189
bcgIA		Restriction enzyme BgcI subunit alpha	1	BHLJDMHH_01196
bcgIB		Restriction enzyme BgcI subunit beta	1	BHLJDMHH_01197
group_970		hypothetical protein	1	BHLJDMHH_01198
group_981		hypothetical protein	1	BHLJDMHH_01217
group_982		hypothetical protein	1	BHLJDMHH_01218
group_983		hypothetical protein	1	BHLJDMHH_01219
group_984		hypothetical protein	1	BHLJDMHH_01223
group_985		hypothetical protein	1	BHLJDMHH_01224
group_988		hypothetical protein	1	BHLJDMHH_01334

## Sheet: Table S3
Table S3 Single-nucleotide variants (SNVs) identified in pairwise comparisons of Wv2365 with strains XBS25 and OF45-4pH10A.
Comparison	POS	REF	ALT	GENE	FEATURE	EFFECT	IMPACT	HGVS_P
Wv2365_vs_XBS25	6398	A	G	JFFOGJED_00006	TRANSCRIPT_JFFOGJED_00006	missense_variant	MODERATE	p.Asn8Ser
Wv2365_vs_XBS25	13387	C	T	JFFOGJED_00010	TRANSCRIPT_JFFOGJED_00010	synonymous_variant	LOW	p.Leu11Leu
Wv2365_vs_XBS25	23407	GTCGCGGTATTGAAAATGTCGA	G	JFFOGJED_00017	TRANSCRIPT_JFFOGJED_00017	conservative_inframe_deletion	MODERATE	p.Gly433_Arg439del
Wv2365_vs_XBS25	29649	G	A	JFFOGJED_00023	TRANSCRIPT_JFFOGJED_00023	missense_variant	MODERATE	p.Arg322Cys
Wv2365_vs_XBS25	30118	T	G	JFFOGJED_00023	TRANSCRIPT_JFFOGJED_00023	missense_variant	MODERATE	p.Leu165Phe
Wv2365_vs_XBS25	39351	A	G	JFFOGJED_00034	TRANSCRIPT_JFFOGJED_00034	missense_variant	MODERATE	p.Lys173Arg
Wv2365_vs_XBS25	41820	T	A	JFFOGJED_00038	TRANSCRIPT_JFFOGJED_00038	synonymous_variant	LOW	p.Gly337Gly
Wv2365_vs_XBS25	50214	T	G	JFFOGJED_00045	TRANSCRIPT_JFFOGJED_00045	upstream_gene_variant	MODIFIER
Wv2365_vs_XBS25	52270	G	A	JFFOGJED_00047	TRANSCRIPT_JFFOGJED_00047	missense_variant	MODERATE	p.Ala654Thr
Wv2365_vs_XBS25	87830	C	T	JFFOGJED_00083	TRANSCRIPT_JFFOGJED_00083	upstream_gene_variant	MODIFIER
Wv2365_vs_XBS25	93407	A	G	JFFOGJED_00091	TRANSCRIPT_JFFOGJED_00091	synonymous_variant	LOW	p.Gly267Gly
Wv2365_vs_XBS25	94685	T	A	JFFOGJED_00092	TRANSCRIPT_JFFOGJED_00092	missense_variant	MODERATE	p.Ile165Asn
Wv2365_vs_XBS25	97518	C	T	JFFOGJED_00094	TRANSCRIPT_JFFOGJED_00094	missense_variant	MODERATE	p.Pro397Leu
Wv2365_vs_XBS25	97894	C	T	JFFOGJED_00095	TRANSCRIPT_JFFOGJED_00095	missense_variant	MODERATE	p.Arg778His
Wv2365_vs_XBS25	97982	C	A	JFFOGJED_00095	TRANSCRIPT_JFFOGJED_00095	missense_variant	MODERATE	p.Asp749Tyr
Wv2365_vs_XBS25	115386	A	G	JFFOGJED_00108	TRANSCRIPT_JFFOGJED_00108	synonymous_variant	LOW	p.Arg81Arg
Wv2365_vs_XBS25	145308	G	A	JFFOGJED_00134	TRANSCRIPT_JFFOGJED_00134	missense_variant	MODERATE	p.Gly323Asp
Wv2365_vs_XBS25	151395	G	C	JFFOGJED_00140	TRANSCRIPT_JFFOGJED_00140	missense_variant	MODERATE	p.Ala29Pro
Wv2365_vs_XBS25	159512	C	T	JFFOGJED_00146	TRANSCRIPT_JFFOGJED_00146	synonymous_variant	LOW	p.Ala14Ala
Wv2365_vs_XBS25	161444	A	G	JFFOGJED_00148	TRANSCRIPT_JFFOGJED_00148	missense_variant	MODERATE	p.Ile17Val
Wv2365_vs_XBS25	166754	C	A	JFFOGJED_00152	TRANSCRIPT_JFFOGJED_00152	upstream_gene_variant	MODIFIER
Wv2365_vs_XBS25	182329	A	G	JFFOGJED_00168	TRANSCRIPT_JFFOGJED_00168	synonymous_variant	LOW	p.Glu242Glu
Wv2365_vs_XBS25	188712	C	T	JFFOGJED_00173	TRANSCRIPT_JFFOGJED_00173	synonymous_variant	LOW	p.Gly298Gly
Wv2365_vs_XBS25	190586	T	G	JFFOGJED_00175	TRANSCRIPT_JFFOGJED_00175	missense_variant	MODERATE	p.Phe274Leu
Wv2365_vs_XBS25	205091	C	A	JFFOGJED_00190	TRANSCRIPT_JFFOGJED_00190	synonymous_variant	LOW	p.Ile42Ile
Wv2365_vs_XBS25	239721	G	A	JFFOGJED_00218	TRANSCRIPT_JFFOGJED_00218	missense_variant	MODERATE	p.Ala11Thr
Wv2365_vs_XBS25	254767	A	G	JFFOGJED_00235	TRANSCRIPT_JFFOGJED_00235	upstream_gene_variant	MODIFIER
Wv2365_vs_XBS25	260098	C	T	JFFOGJED_00243	TRANSCRIPT_JFFOGJED_00243	upstream_gene_variant	MODIFIER
Wv2365_vs_XBS25	267705	G	A	JFFOGJED_00255	TRANSCRIPT_JFFOGJED_00255	upstream_gene_variant	MODIFIER
Wv2365_vs_XBS25	271701	C	T	JFFOGJED_00259	TRANSCRIPT_JFFOGJED_00259	missense_variant	MODERATE	p.Ser165Leu
Wv2365_vs_XBS25	272940	C	T	JFFOGJED_00260	TRANSCRIPT_JFFOGJED_00260	missense_variant	MODERATE	p.Pro366Ser
Wv2365_vs_XBS25	284602	T	C	JFFOGJED_00273	TRANSCRIPT_JFFOGJED_00273	synonymous_variant	LOW	p.Pro243Pro
Wv2365_vs_XBS25	292007	A	G	JFFOGJED_00282	TRANSCRIPT_JFFOGJED_00282	synonymous_variant	LOW	p.Ala108Ala
Wv2365_vs_XBS25	306310	T	G	JFFOGJED_00296	TRANSCRIPT_JFFOGJED_00296	missense_variant	MODERATE	p.Ile140Met
Wv2365_vs_XBS25	308796	A	C	JFFOGJED_00300	TRANSCRIPT_JFFOGJED_00300	missense_variant	MODERATE	p.Glu92Asp
Wv2365_vs_XBS25	313623	G	A	JFFOGJED_00304	TRANSCRIPT_JFFOGJED_00304	missense_variant	MODERATE	p.Ala97Thr
Wv2365_vs_XBS25	329082	A	G	JFFOGJED_00316	JFFOGJED_00316	upstream_gene_variant	MODIFIER
Wv2365_vs_XBS25	337113	C	T	JFFOGJED_00329	TRANSCRIPT_JFFOGJED_00329	synonymous_variant	LOW	p.Glu673Glu
Wv2365_vs_XBS25	367923	T	C	JFFOGJED_00362	TRANSCRIPT_JFFOGJED_00362	missense_variant	MODERATE	p.Ser370Pro
Wv2365_vs_XBS25	369727	G	A	JFFOGJED_00364	TRANSCRIPT_JFFOGJED_00364	upstream_gene_variant	MODIFIER
Wv2365_vs_XBS25	376788	T	C	JFFOGJED_00365	TRANSCRIPT_JFFOGJED_00365	synonymous_variant	LOW	p.Arg1709Arg
Wv2365_vs_XBS25	401357	G	T	JFFOGJED_00387	TRANSCRIPT_JFFOGJED_00387	missense_variant	MODERATE	p.Glu107Asp
Wv2365_vs_XBS25	415001	C	T	JFFOGJED_00399	TRANSCRIPT_JFFOGJED_00399	upstream_gene_variant	MODIFIER
Wv2365_vs_XBS25	418466	A	G	JFFOGJED_00412	TRANSCRIPT_JFFOGJED_00412	missense_variant	MODERATE	p.Lys125Arg
Wv2365_vs_XBS25	418608	T	C	JFFOGJED_00402	TRANSCRIPT_JFFOGJED_00402	upstream_gene_variant	MODIFIER
Wv2365_vs_XBS25	420783	A	G	JFFOGJED_00416	TRANSCRIPT_JFFOGJED_00416	missense_variant	MODERATE	p.Tyr33Cys
Wv2365_vs_XBS25	432867	G	T	JFFOGJED_00429	TRANSCRIPT_JFFOGJED_00429	missense_variant	MODERATE	p.Asp165Tyr
Wv2365_vs_XBS25	442027	A	G	JFFOGJED_00438	TRANSCRIPT_JFFOGJED_00438	missense_variant	MODERATE	p.Lys288Glu
Wv2365_vs_XBS25	448984	G	A	JFFOGJED_00446	TRANSCRIPT_JFFOGJED_00446	missense_variant	MODERATE	p.Ala6Thr
Wv2365_vs_XBS25	458356	G	T	JFFOGJED_00455	TRANSCRIPT_JFFOGJED_00455	synonymous_variant	LOW	p.Thr201Thr
Wv2365_vs_XBS25	461111	G	A	JFFOGJED_00458	TRANSCRIPT_JFFOGJED_00458	synonymous_variant	LOW	p.Gly146Gly
Wv2365_vs_XBS25	461262	T	G	JFFOGJED_00458	TRANSCRIPT_JFFOGJED_00458	missense_variant	MODERATE	p.Leu197Val
Wv2365_vs_XBS25	463421	G	A	JFFOGJED_00460	TRANSCRIPT_JFFOGJED_00460	synonymous_variant	LOW	p.Ser256Ser
Wv2365_vs_XBS25	465840	G	A	JFFOGJED_00462	TRANSCRIPT_JFFOGJED_00462	missense_variant	MODERATE	p.Arg306His
Wv2365_vs_XBS25	472034	G	A	JFFOGJED_00468	TRANSCRIPT_JFFOGJED_00468	missense_variant	MODERATE	p.Asp77Asn
Wv2365_vs_XBS25	473112	A	T	JFFOGJED_00468	TRANSCRIPT_JFFOGJED_00468	missense_variant	MODERATE	p.Tyr436Phe
Wv2365_vs_XBS25	483766	C	G	JFFOGJED_00478	TRANSCRIPT_JFFOGJED_00478	upstream_gene_variant	MODIFIER
Wv2365_vs_XBS25	501100	T	G	JFFOGJED_00496	TRANSCRIPT_JFFOGJED_00496	missense_variant	MODERATE	p.Ser232Ala
Wv2365_vs_XBS25	502268	G	A	JFFOGJED_00498	TRANSCRIPT_JFFOGJED_00498	missense_variant	MODERATE	p.Asp14Asn
Wv2365_vs_XBS25	504412	G	T	JFFOGJED_00498	TRANSCRIPT_JFFOGJED_00498	synonymous_variant	LOW	p.Thr728Thr
Wv2365_vs_XBS25	516610	C	A	JFFOGJED_00513	TRANSCRIPT_JFFOGJED_00513	missense_variant	MODERATE	p.Thr126Asn
Wv2365_vs_XBS25	519403	A	G	JFFOGJED_00515	TRANSCRIPT_JFFOGJED_00515	synonymous_variant	LOW	p.Gln10Gln
Wv2365_vs_XBS25	521039	T	C	JFFOGJED_00517	TRANSCRIPT_JFFOGJED_00517	missense_variant	MODERATE	p.Ser258Pro
Wv2365_vs_XBS25	522138	C	T	JFFOGJED_00517	TRANSCRIPT_JFFOGJED_00517	missense_variant	MODERATE	p.Ala624Val
Wv2365_vs_XBS25	528051	C	T	JFFOGJED_00523	TRANSCRIPT_JFFOGJED_00523	missense_variant	MODERATE	p.Ala52Val
Wv2365_vs_XBS25	537511	G	T	JFFOGJED_00535	TRANSCRIPT_JFFOGJED_00535	missense_variant	MODERATE	p.Gln226His
Wv2365_vs_XBS25	538319	G	A	JFFOGJED_00536	TRANSCRIPT_JFFOGJED_00536	upstream_gene_variant	MODIFIER
Wv2365_vs_XBS25	544533	T	A	JFFOGJED_00542	TRANSCRIPT_JFFOGJED_00542	missense_variant	MODERATE	p.Asp102Val
Wv2365_vs_XBS25	546952	G	T	JFFOGJED_00542	TRANSCRIPT_JFFOGJED_00542	upstream_gene_variant	MODIFIER
Wv2365_vs_XBS25	550342	G	A	JFFOGJED_00548	TRANSCRIPT_JFFOGJED_00548	synonymous_variant	LOW	p.Ser240Ser
Wv2365_vs_XBS25	561248	G	A	JFFOGJED_00557	TRANSCRIPT_JFFOGJED_00557	synonymous_variant	LOW	p.Lys74Lys
Wv2365_vs_XBS25	563646	C	T	JFFOGJED_00559	TRANSCRIPT_JFFOGJED_00559	missense_variant	MODERATE	p.Ala257Val
Wv2365_vs_XBS25	566523	C	A	JFFOGJED_00560	TRANSCRIPT_JFFOGJED_00560	missense_variant	MODERATE	p.Pro43Gln
Wv2365_vs_XBS25	574454	G	A	JFFOGJED_00572	TRANSCRIPT_JFFOGJED_00572	synonymous_variant	LOW	p.Val86Val
Wv2365_vs_XBS25	587329	A	G	JFFOGJED_00586	TRANSCRIPT_JFFOGJED_00586	missense_variant	MODERATE	p.Asn103Ser
Wv2365_vs_XBS25	599220	T	G	JFFOGJED_00598	TRANSCRIPT_JFFOGJED_00598	upstream_gene_variant	MODIFIER
Wv2365_vs_XBS25	607669	A	G	JFFOGJED_00604	TRANSCRIPT_JFFOGJED_00604	missense_variant	MODERATE	p.Ser161Pro
Wv2365_vs_XBS25	634319	G	A	JFFOGJED_00629	TRANSCRIPT_JFFOGJED_00629	missense_variant	MODERATE	p.Ala105Thr
Wv2365_vs_XBS25	642945	A	C	JFFOGJED_00635	TRANSCRIPT_JFFOGJED_00635	synonymous_variant	LOW	p.Leu419Leu
Wv2365_vs_XBS25	643106	T	C	JFFOGJED_00635	TRANSCRIPT_JFFOGJED_00635	missense_variant	MODERATE	p.Thr366Ala
Wv2365_vs_XBS25	647924	T	C	JFFOGJED_00641	TRANSCRIPT_JFFOGJED_00641	missense_variant	MODERATE	p.Val31Ala
Wv2365_vs_XBS25	658388	G	T	JFFOGJED_00650	TRANSCRIPT_JFFOGJED_00650	missense_variant	MODERATE	p.Lys511Asn
Wv2365_vs_XBS25	659728	A	G	JFFOGJED_00647	TRANSCRIPT_JFFOGJED_00647	upstream_gene_variant	MODIFIER
Wv2365_vs_XBS25	670867	C	A	JFFOGJED_00662	TRANSCRIPT_JFFOGJED_00662	missense_variant	MODERATE	p.Thr30Asn
Wv2365_vs_XBS25	674762	T	G	JFFOGJED_00666	TRANSCRIPT_JFFOGJED_00666	missense_variant	MODERATE	p.Asn217Thr
Wv2365_vs_XBS25	676657	G	T	JFFOGJED_00667	TRANSCRIPT_JFFOGJED_00667	stop_gained	HIGH	p.Gly307*
Wv2365_vs_XBS25	680423	T	C	JFFOGJED_00670	TRANSCRIPT_JFFOGJED_00670	missense_variant	MODERATE	p.Leu111Ser
Wv2365_vs_XBS25	702387	G	T	JFFOGJED_00688	TRANSCRIPT_JFFOGJED_00688	synonymous_variant	LOW	p.Gly1093Gly
Wv2365_vs_XBS25	718578	T	C	JFFOGJED_00702	TRANSCRIPT_JFFOGJED_00702	missense_variant	MODERATE	p.Asp268Gly
Wv2365_vs_XBS25	720119	T	C	JFFOGJED_00703	TRANSCRIPT_JFFOGJED_00703	missense_variant	MODERATE	p.Asp43Gly
Wv2365_vs_XBS25	723115	G	A	JFFOGJED_00706	TRANSCRIPT_JFFOGJED_00706	missense_variant	MODERATE	p.Ser89Leu
Wv2365_vs_XBS25	724646	G	A	JFFOGJED_00709	TRANSCRIPT_JFFOGJED_00709	missense_variant	MODERATE	p.Arg66Cys
Wv2365_vs_XBS25	729949	C	T	JFFOGJED_00715	TRANSCRIPT_JFFOGJED_00715	synonymous_variant	LOW	p.Ala182Ala
Wv2365_vs_XBS25	733211	C	T	JFFOGJED_00719	TRANSCRIPT_JFFOGJED_00719	synonymous_variant	LOW	p.Leu250Leu
Wv2365_vs_XBS25	745213	A	G	JFFOGJED_00726	TRANSCRIPT_JFFOGJED_00726	upstream_gene_variant	MODIFIER
Wv2365_vs_XBS25	750677	G	A	JFFOGJED_00733	TRANSCRIPT_JFFOGJED_00733	missense_variant	MODERATE	p.Thr24Met
Wv2365_vs_XBS25	759018	T	C	JFFOGJED_00740	TRANSCRIPT_JFFOGJED_00740	missense_variant	MODERATE	p.Ser62Pro
Wv2365_vs_XBS25	770059	C	T	JFFOGJED_00751	TRANSCRIPT_JFFOGJED_00751	missense_variant	MODERATE	p.Asp446Asn
Wv2365_vs_XBS25	776703	T	C	JFFOGJED_00756	TRANSCRIPT_JFFOGJED_00756	missense_variant	MODERATE	p.Lys52Arg
Wv2365_vs_XBS25	776837	T	C	JFFOGJED_00756	TRANSCRIPT_JFFOGJED_00756	synonymous_variant	LOW	p.Val7Val
Wv2365_vs_XBS25	782948	AT	A	JFFOGJED_00761	TRANSCRIPT_JFFOGJED_00761	frameshift_variant	HIGH	p.Ile208fs
Wv2365_vs_XBS25	785005	C	T	JFFOGJED_00763	TRANSCRIPT_JFFOGJED_00763	missense_variant	MODERATE	p.Gly172Glu
Wv2365_vs_XBS25	808308	G	A	JFFOGJED_00783	TRANSCRIPT_JFFOGJED_00783	synonymous_variant	LOW	p.Lys288Lys
Wv2365_vs_XBS25	810130	A	G	JFFOGJED_00786	TRANSCRIPT_JFFOGJED_00786	missense_variant	MODERATE	p.Cys93Arg
Wv2365_vs_XBS25	814782	C	T	JFFOGJED_00792	TRANSCRIPT_JFFOGJED_00792	synonymous_variant	LOW	p.Gly307Gly
Wv2365_vs_XBS25	860925	T	C	JFFOGJED_00835	TRANSCRIPT_JFFOGJED_00835	synonymous_variant	LOW	p.Lys411Lys
Wv2365_vs_XBS25	866743	G	T	JFFOGJED_00841	TRANSCRIPT_JFFOGJED_00841	missense_variant	MODERATE	p.Ser108Tyr
Wv2365_vs_XBS25	895169	A	C	JFFOGJED_00871	TRANSCRIPT_JFFOGJED_00871	missense_variant	MODERATE	p.Phe56Val
Wv2365_vs_XBS25	905704	A	G	JFFOGJED_00881	TRANSCRIPT_JFFOGJED_00881	missense_variant	MODERATE	p.Thr372Ala
Wv2365_vs_XBS25	913400	G	A	JFFOGJED_00891	TRANSCRIPT_JFFOGJED_00891	missense_variant	MODERATE	p.Ala413Val
Wv2365_vs_XBS25	913888	A	G	JFFOGJED_00891	TRANSCRIPT_JFFOGJED_00891	synonymous_variant	LOW	p.Thr250Thr
Wv2365_vs_XBS25	930996	C	T	JFFOGJED_00907	TRANSCRIPT_JFFOGJED_00907	missense_variant	MODERATE	p.Ala373Val
Wv2365_vs_XBS25	932203	T	C	JFFOGJED_00909	TRANSCRIPT_JFFOGJED_00909	missense_variant	MODERATE	p.Asn89Asp
Wv2365_vs_XBS25	936794	A	T	JFFOGJED_00913	TRANSCRIPT_JFFOGJED_00913	missense_variant	MODERATE	p.Ser192Thr
Wv2365_vs_XBS25	938979	G	T	JFFOGJED_00915	TRANSCRIPT_JFFOGJED_00915	synonymous_variant	LOW	p.Val711Val
Wv2365_vs_XBS25	942140	G	A	JFFOGJED_00917	TRANSCRIPT_JFFOGJED_00917	synonymous_variant	LOW	p.Ile271Ile
Wv2365_vs_XBS25	949440	G	A	JFFOGJED_00923	TRANSCRIPT_JFFOGJED_00923	missense_variant	MODERATE	p.Ser292Leu
Wv2365_vs_XBS25	963917	G	A	JFFOGJED_00934	TRANSCRIPT_JFFOGJED_00934	upstream_gene_variant	MODIFIER
Wv2365_vs_XBS25	967370	A	G	JFFOGJED_00946	TRANSCRIPT_JFFOGJED_00946	synonymous_variant	LOW	p.Gly185Gly
Wv2365_vs_XBS25	969361	C	T	JFFOGJED_00948	TRANSCRIPT_JFFOGJED_00948	missense_variant	MODERATE	p.Ala124Thr
Wv2365_vs_XBS25	976081	G	A	JFFOGJED_00957	TRANSCRIPT_JFFOGJED_00957	missense_variant	MODERATE	p.Thr88Ile
Wv2365_vs_XBS25	987947	T	G	JFFOGJED_00968	TRANSCRIPT_JFFOGJED_00968	upstream_gene_variant	MODIFIER
Wv2365_vs_XBS25	991786	G	A	JFFOGJED_00977	TRANSCRIPT_JFFOGJED_00977	missense_variant	MODERATE	p.Ala458Val
Wv2365_vs_XBS25	991917	G	A	JFFOGJED_00977	TRANSCRIPT_JFFOGJED_00977	synonymous_variant	LOW	p.Gly414Gly
Wv2365_vs_XBS25	998781	C	A	JFFOGJED_00981	TRANSCRIPT_JFFOGJED_00981	synonymous_variant	LOW	p.Ala17Ala
Wv2365_vs_XBS25	1028991	C	T	JFFOGJED_01008	TRANSCRIPT_JFFOGJED_01008	synonymous_variant	LOW	p.Ala75Ala
Wv2365_vs_XBS25	1057460	C	T	JFFOGJED_01037	TRANSCRIPT_JFFOGJED_01037	missense_variant	MODERATE	p.Arg9His
Wv2365_vs_XBS25	1058660	C	A	JFFOGJED_01035	TRANSCRIPT_JFFOGJED_01035	upstream_gene_variant	MODIFIER
Wv2365_vs_XBS25	1064934	C	T	JFFOGJED_01047	TRANSCRIPT_JFFOGJED_01047	synonymous_variant	LOW	p.Gln562Gln
Wv2365_vs_XBS25	1071751	T	C	JFFOGJED_01058	TRANSCRIPT_JFFOGJED_01058	missense_variant	MODERATE	p.Lys200Glu
Wv2365_vs_XBS25	1095559	A	G	JFFOGJED_01094	TRANSCRIPT_JFFOGJED_01094	missense_variant	MODERATE	p.Ser88Pro
Wv2365_vs_XBS25	1102159	T	C	JFFOGJED_01100	TRANSCRIPT_JFFOGJED_01100	synonymous_variant	LOW	p.Val190Val
Wv2365_vs_XBS25	1104881	C	T	JFFOGJED_01101	TRANSCRIPT_JFFOGJED_01101	missense_variant	MODERATE	p.Glu168Lys
Wv2365_vs_XBS25	1112155	C	T	JFFOGJED_01111	TRANSCRIPT_JFFOGJED_01111	missense_variant	MODERATE	p.Asp221Asn
Wv2365_vs_XBS25	1117800	T	C	JFFOGJED_01115	TRANSCRIPT_JFFOGJED_01115	missense_variant	MODERATE	p.Lys36Glu
Wv2365_vs_XBS25	1125218	T	C	JFFOGJED_01120	TRANSCRIPT_JFFOGJED_01120	synonymous_variant	LOW	p.Ser258Ser
Wv2365_vs_XBS25	1141892	T	C	JFFOGJED_01140	TRANSCRIPT_JFFOGJED_01140	synonymous_variant	LOW	p.Gln123Gln
Wv2365_vs_XBS25	1142186	C	T	JFFOGJED_01140	TRANSCRIPT_JFFOGJED_01140	missense_variant	MODERATE	p.Met25Ile
Wv2365_vs_XBS25	1144400	C	T	JFFOGJED_01142	TRANSCRIPT_JFFOGJED_01142	missense_variant	MODERATE	p.Val43Ile
Wv2365_vs_XBS25	1152636	C	T	JFFOGJED_01153	TRANSCRIPT_JFFOGJED_01153	missense_variant	MODERATE	p.Gly31Asp
Wv2365_vs_XBS25	1165360	TGCTGATTCTATTGCCAACTCTACTTCAGCCGCAGCTTCTCAATCAATC	T	JFFOGJED_01162	TRANSCRIPT_JFFOGJED_01162	disruptive_inframe_deletion	MODERATE	p.Ile319_Ser334del
Wv2365_vs_XBS25	1170370	AG	A	JFFOGJED_01165	TRANSCRIPT_JFFOGJED_01165	frameshift_variant	HIGH	p.Leu168fs
Wv2365_vs_XBS25	1178430	C	T	JFFOGJED_01175	TRANSCRIPT_JFFOGJED_01175	missense_variant	MODERATE	p.Gly509Arg
Wv2365_vs_XBS25	1180055	G	A	JFFOGJED_01171	TRANSCRIPT_JFFOGJED_01171	upstream_gene_variant	MODIFIER
Wv2365_vs_XBS25	1195987	C	T	JFFOGJED_01192	TRANSCRIPT_JFFOGJED_01192	missense_variant	MODERATE	p.Gly279Arg
Wv2365_vs_XBS25	1196704	C	A	JFFOGJED_01192	TRANSCRIPT_JFFOGJED_01192	missense_variant	MODERATE	p.Ala40Ser
Wv2365_vs_XBS25	1204702	T	C	JFFOGJED_01199	TRANSCRIPT_JFFOGJED_01199	missense_variant	MODERATE	p.Tyr338His
Wv2365_vs_XBS25	1226644	A	G	JFFOGJED_01220	TRANSCRIPT_JFFOGJED_01220	synonymous_variant	LOW	p.Gly387Gly
Wv2365_vs_XBS25	1259053	C	G	JFFOGJED_01255	TRANSCRIPT_JFFOGJED_01255	missense_variant	MODERATE	p.Asp765His
Wv2365_vs_XBS25	1271701	A	G	JFFOGJED_01267	TRANSCRIPT_JFFOGJED_01267	missense_variant	MODERATE	p.Cys13Arg
Wv2365_vs_XBS25	1276082	C	T	JFFOGJED_01271	TRANSCRIPT_JFFOGJED_01271	missense_variant	MODERATE	p.Arg164Gln
Wv2365_vs_XBS25	1277082	G	T	JFFOGJED_01273	TRANSCRIPT_JFFOGJED_01273	missense_variant	MODERATE	p.Pro137Thr
Wv2365_vs_XBS25	1293285	C	CGACACACTTGCCACGTCT	JFFOGJED_01287	TRANSCRIPT_JFFOGJED_01287	disruptive_inframe_insertion	MODERATE	p.Ser2491_Thr2492insAspValAlaSerValSer
Wv2365_vs_XBS25	1294264	C	T	JFFOGJED_01287	TRANSCRIPT_JFFOGJED_01287	missense_variant	MODERATE	p.Ser2165Asn
Wv2365_vs_XBS25	1295511	G	A	JFFOGJED_01287	TRANSCRIPT_JFFOGJED_01287	synonymous_variant	LOW	p.Ser1749Ser
Wv2365_vs_XBS25	1297045	T	C	JFFOGJED_01287	TRANSCRIPT_JFFOGJED_01287	missense_variant	MODERATE	p.Asn1238Ser
Wv2365_vs_XBS25	1299428	T	C	JFFOGJED_01287	TRANSCRIPT_JFFOGJED_01287	missense_variant	MODERATE	p.Arg444Gly
Wv2365_vs_XBS25	1300133	C	T	JFFOGJED_01287	TRANSCRIPT_JFFOGJED_01287	missense_variant	MODERATE	p.Ala209Thr
Wv2365_vs_XBS25	1301041	C	T	JFFOGJED_01287	TRANSCRIPT_JFFOGJED_01287	upstream_gene_variant	MODIFIER
Wv2365_vs_XBS25	1301210	A	G	JFFOGJED_01288	TRANSCRIPT_JFFOGJED_01288	synonymous_variant	LOW	p.Arg2305Arg
Wv2365_vs_XBS25	1308449	T	C	JFFOGJED_01288	TRANSCRIPT_JFFOGJED_01288	upstream_gene_variant	MODIFIER
Wv2365_vs_XBS25	1312825	C	T	JFFOGJED_01292	TRANSCRIPT_JFFOGJED_01292	missense_variant	MODERATE	p.Ala122Thr
Wv2365_vs_XBS25	1314471	G	T	JFFOGJED_01293	TRANSCRIPT_JFFOGJED_01293	synonymous_variant	LOW	p.Arg104Arg
Wv2365_vs_XBS25	1318000	G	T	JFFOGJED_01295	TRANSCRIPT_JFFOGJED_01295	missense_variant	MODERATE	p.Asn134Lys
Wv2365_vs_XBS25	1318090	C	A	JFFOGJED_01295	TRANSCRIPT_JFFOGJED_01295	synonymous_variant	LOW	p.Pro104Pro
Wv2365_vs_XBS25	1318869	TA	T	JFFOGJED_01293	TRANSCRIPT_JFFOGJED_01293	upstream_gene_variant	MODIFIER
Wv2365_vs_XBS25	1357848	T	A	JFFOGJED_01322	TRANSCRIPT_JFFOGJED_01322	missense_variant	MODERATE	p.Leu469Phe
Wv2365_vs_XBS25	1358488	A	C	JFFOGJED_01322	TRANSCRIPT_JFFOGJED_01322	missense_variant	MODERATE	p.Ile256Arg
Wv2365_vs_XBS25	1370181	G	T	JFFOGJED_01331	TRANSCRIPT_JFFOGJED_01331	upstream_gene_variant	MODIFIER
Wv2365_vs_XBS25	1376219	C	T	JFFOGJED_01345	TRANSCRIPT_JFFOGJED_01345	missense_variant	MODERATE	p.Ala437Thr
Wv2365_vs_XBS25	1376966	C	A	JFFOGJED_01345	TRANSCRIPT_JFFOGJED_01345	missense_variant	MODERATE	p.Ala188Ser
Wv2365_vs_XBS25	1392699	G	T	JFFOGJED_01366	TRANSCRIPT_JFFOGJED_01366	missense_variant	MODERATE	p.Asn162Lys
Wv2365_vs_XBS25	1412707	C	T	JFFOGJED_01395	TRANSCRIPT_JFFOGJED_01395	synonymous_variant	LOW	p.Lys121Lys
Wv2365_vs_XBS25	1413089	A	C	JFFOGJED_01389	TRANSCRIPT_JFFOGJED_01389	upstream_gene_variant	MODIFIER
Wv2365_vs_XBS25	1422425	A	C	JFFOGJED_01400	TRANSCRIPT_JFFOGJED_01400	upstream_gene_variant	MODIFIER
Wv2365_vs_XBS25	1451554	T	G	JFFOGJED_01433	TRANSCRIPT_JFFOGJED_01433	missense_variant	MODERATE	p.Lys517Gln
Wv2365_vs_XBS25	1461542	C	A	JFFOGJED_01437	TRANSCRIPT_JFFOGJED_01437	upstream_gene_variant	MODIFIER
Wv2365_vs_XBS25	1461879	C	T	JFFOGJED_01437	TRANSCRIPT_JFFOGJED_01437	upstream_gene_variant	MODIFIER
Wv2365_vs_XBS25	1468676	G	GCT	JFFOGJED_01450	TRANSCRIPT_JFFOGJED_01450	frameshift_variant	HIGH	p.Gln7fs
Wv2365_vs_XBS25	1479781	C	A	JFFOGJED_01460	TRANSCRIPT_JFFOGJED_01460	missense_variant	MODERATE	p.Met37Ile
Wv2365_vs_XBS25	1483920	G	A	JFFOGJED_01463	TRANSCRIPT_JFFOGJED_01463	synonymous_variant	LOW	p.Val72Val
Wv2365_vs_XBS25	1484560	G	A	JFFOGJED_01464	TRANSCRIPT_JFFOGJED_01464	stop_gained	HIGH	p.Gln103*
Wv2365_vs_XBS25	1505073	C	T	JFFOGJED_01490	TRANSCRIPT_JFFOGJED_01490	missense_variant	MODERATE	p.Asp16Asn
Wv2365_vs_XBS25	1526439	C	A	JFFOGJED_01510	TRANSCRIPT_JFFOGJED_01510	upstream_gene_variant	MODIFIER
Wv2365_vs_XBS25	1536774	G	A	JFFOGJED_01518	TRANSCRIPT_JFFOGJED_01518	upstream_gene_variant	MODIFIER
Wv2365_vs_XBS25	1554042	G	A	JFFOGJED_01539	TRANSCRIPT_JFFOGJED_01539	synonymous_variant	LOW	p.Leu343Leu
Wv2365_vs_XBS25	1554078	C	T	JFFOGJED_01539	TRANSCRIPT_JFFOGJED_01539	synonymous_variant	LOW	p.Phe355Phe
Wv2365_vs_XBS25	1570317	C	G	JFFOGJED_01553	TRANSCRIPT_JFFOGJED_01553	synonymous_variant	LOW	p.Gly308Gly
Wv2365_vs_OF45-4pH10A	6398	A	G	JFFOGJED_00006	TRANSCRIPT_JFFOGJED_00006	missense_variant	MODERATE	p.Asn8Ser
Wv2365_vs_OF45-4pH10A	38556	C	T	JFFOGJED_00033	TRANSCRIPT_JFFOGJED_00033	missense_variant	MODERATE	p.Thr182Met
Wv2365_vs_OF45-4pH10A	40192	C	G	JFFOGJED_00036	TRANSCRIPT_JFFOGJED_00036	missense_variant	MODERATE	p.Gln49Glu
Wv2365_vs_OF45-4pH10A	56333	C	T	JFFOGJED_00049	TRANSCRIPT_JFFOGJED_00049	synonymous_variant	LOW	p.Leu873Leu
Wv2365_vs_OF45-4pH10A	63811	G	A	JFFOGJED_00056	TRANSCRIPT_JFFOGJED_00056	synonymous_variant	LOW	p.Lys76Lys
Wv2365_vs_OF45-4pH10A	64650	G	A	JFFOGJED_00057	TRANSCRIPT_JFFOGJED_00057	missense_variant	MODERATE	p.Gly26Arg
Wv2365_vs_OF45-4pH10A	72020	G	A	JFFOGJED_00066	JFFOGJED_00066	upstream_gene_variant	MODIFIER
Wv2365_vs_OF45-4pH10A	72025	A	T	JFFOGJED_00066	JFFOGJED_00066	upstream_gene_variant	MODIFIER
Wv2365_vs_OF45-4pH10A	74246	C	T	JFFOGJED_00069	TRANSCRIPT_JFFOGJED_00069	synonymous_variant	LOW	p.Asn131Asn
Wv2365_vs_OF45-4pH10A	83161	A	G	JFFOGJED_00083	TRANSCRIPT_JFFOGJED_00083	upstream_gene_variant	MODIFIER
Wv2365_vs_OF45-4pH10A	87219	T	C	JFFOGJED_00087	TRANSCRIPT_JFFOGJED_00087	missense_variant	MODERATE	p.Asn33Asp
Wv2365_vs_OF45-4pH10A	94574	A	C	JFFOGJED_00092	TRANSCRIPT_JFFOGJED_00092	missense_variant	MODERATE	p.Gln128Pro
Wv2365_vs_OF45-4pH10A	95926	C	A	JFFOGJED_00093	TRANSCRIPT_JFFOGJED_00093	missense_variant	MODERATE	p.Gly43Trp
Wv2365_vs_OF45-4pH10A	97332	C	T	JFFOGJED_00094	TRANSCRIPT_JFFOGJED_00094	missense_variant	MODERATE	p.Thr335Ile
Wv2365_vs_OF45-4pH10A	107907	C	T	JFFOGJED_00102	TRANSCRIPT_JFFOGJED_00102	synonymous_variant	LOW	p.Phe629Phe
Wv2365_vs_OF45-4pH10A	111093	T	A	JFFOGJED_00106	TRANSCRIPT_JFFOGJED_00106	missense_variant	MODERATE	p.Asp387Glu
Wv2365_vs_OF45-4pH10A	111098	C	T	JFFOGJED_00106	TRANSCRIPT_JFFOGJED_00106	missense_variant	MODERATE	p.Thr389Met
Wv2365_vs_OF45-4pH10A	111395	ACACACCAAAGTTGG	A	JFFOGJED_00106	TRANSCRIPT_JFFOGJED_00106	frameshift_variant	HIGH	p.Asp488fs
Wv2365_vs_OF45-4pH10A	111428	A	C	JFFOGJED_00106	TRANSCRIPT_JFFOGJED_00106	missense_variant	MODERATE	p.Lys499Thr
Wv2365_vs_OF45-4pH10A	111852	A	G	JFFOGJED_00106	TRANSCRIPT_JFFOGJED_00106	synonymous_variant	LOW	p.Pro640Pro
Wv2365_vs_OF45-4pH10A	113220	A	G	JFFOGJED_00106	TRANSCRIPT_JFFOGJED_00106	synonymous_variant	LOW	p.Pro1096Pro
Wv2365_vs_OF45-4pH10A	114382	C	T	JFFOGJED_00107	TRANSCRIPT_JFFOGJED_00107	missense_variant	MODERATE	p.Pro185Leu
Wv2365_vs_OF45-4pH10A	117618	C	G	JFFOGJED_00111	TRANSCRIPT_JFFOGJED_00111	missense_variant	MODERATE	p.Ala129Gly
Wv2365_vs_OF45-4pH10A	130563	C	A	JFFOGJED_00118	TRANSCRIPT_JFFOGJED_00118	synonymous_variant	LOW	p.Val146Val
Wv2365_vs_OF45-4pH10A	134735	A	ATTGTTTTTAT	JFFOGJED_00117	TRANSCRIPT_JFFOGJED_00117	upstream_gene_variant	MODIFIER
Wv2365_vs_OF45-4pH10A	147307	T	C	JFFOGJED_00135	TRANSCRIPT_JFFOGJED_00135	missense_variant	MODERATE	p.Leu367Pro
Wv2365_vs_OF45-4pH10A	151395	G	C	JFFOGJED_00140	TRANSCRIPT_JFFOGJED_00140	missense_variant	MODERATE	p.Ala29Pro
Wv2365_vs_OF45-4pH10A	161444	A	G	JFFOGJED_00148	TRANSCRIPT_JFFOGJED_00148	missense_variant	MODERATE	p.Ile17Val
Wv2365_vs_OF45-4pH10A	163158	T	C	JFFOGJED_00148	TRANSCRIPT_JFFOGJED_00148	missense_variant	MODERATE	p.Val588Ala
Wv2365_vs_OF45-4pH10A	163675	G	A	JFFOGJED_00148	TRANSCRIPT_JFFOGJED_00148	synonymous_variant	LOW	p.Val760Val
Wv2365_vs_OF45-4pH10A	165509	G	T	JFFOGJED_00150	TRANSCRIPT_JFFOGJED_00150	missense_variant	MODERATE	p.Gly227Val
Wv2365_vs_OF45-4pH10A	170111	C	G	JFFOGJED_00154	TRANSCRIPT_JFFOGJED_00154	missense_variant	MODERATE	p.Thr214Arg
Wv2365_vs_OF45-4pH10A	177777	A	G	JFFOGJED_00163	TRANSCRIPT_JFFOGJED_00163	upstream_gene_variant	MODIFIER
Wv2365_vs_OF45-4pH10A	187989	C	T	JFFOGJED_00173	TRANSCRIPT_JFFOGJED_00173	synonymous_variant	LOW	p.His57His
Wv2365_vs_OF45-4pH10A	190586	T	G	JFFOGJED_00175	TRANSCRIPT_JFFOGJED_00175	missense_variant	MODERATE	p.Phe274Leu
Wv2365_vs_OF45-4pH10A	211204	C	T	JFFOGJED_00198	TRANSCRIPT_JFFOGJED_00198	upstream_gene_variant	MODIFIER
Wv2365_vs_OF45-4pH10A	216857	A	G	JFFOGJED_00202	TRANSCRIPT_JFFOGJED_00202	synonymous_variant	LOW	p.Leu231Leu
Wv2365_vs_OF45-4pH10A	218874	G	T	JFFOGJED_00204	TRANSCRIPT_JFFOGJED_00204	missense_variant	MODERATE	p.Ala62Ser
Wv2365_vs_OF45-4pH10A	220083	T	C	JFFOGJED_00205	TRANSCRIPT_JFFOGJED_00205	missense_variant	MODERATE	p.Ser195Pro
Wv2365_vs_OF45-4pH10A	224234	C	T	JFFOGJED_00208	TRANSCRIPT_JFFOGJED_00208	missense_variant	MODERATE	p.Ala197Val
Wv2365_vs_OF45-4pH10A	255310	G	T	JFFOGJED_00238	TRANSCRIPT_JFFOGJED_00238	missense_variant	MODERATE	p.Leu26Phe
Wv2365_vs_OF45-4pH10A	262058	C	T	JFFOGJED_00249	TRANSCRIPT_JFFOGJED_00249	synonymous_variant	LOW	p.Ile11Ile
Wv2365_vs_OF45-4pH10A	268128	T	C	JFFOGJED_00254	TRANSCRIPT_JFFOGJED_00254	missense_variant	MODERATE	p.Thr83Ala
Wv2365_vs_OF45-4pH10A	279284	C	T	JFFOGJED_00268	TRANSCRIPT_JFFOGJED_00268	synonymous_variant	LOW	p.Ile17Ile
Wv2365_vs_OF45-4pH10A	284188	G	A	JFFOGJED_00273	TRANSCRIPT_JFFOGJED_00273	synonymous_variant	LOW	p.Lys105Lys
Wv2365_vs_OF45-4pH10A	292913	C	T	JFFOGJED_00283	TRANSCRIPT_JFFOGJED_00283	synonymous_variant	LOW	p.Asp69Asp
Wv2365_vs_OF45-4pH10A	295305	G	A	JFFOGJED_00287	TRANSCRIPT_JFFOGJED_00287	upstream_gene_variant	MODIFIER
Wv2365_vs_OF45-4pH10A	304434	G	T	JFFOGJED_00294	TRANSCRIPT_JFFOGJED_00294	missense_variant	MODERATE	p.Gly40Val
Wv2365_vs_OF45-4pH10A	309312	A	G	JFFOGJED_00300	TRANSCRIPT_JFFOGJED_00300	synonymous_variant	LOW	p.Gln264Gln
Wv2365_vs_OF45-4pH10A	326684	C	T	JFFOGJED_00315	TRANSCRIPT_JFFOGJED_00315	missense_variant	MODERATE	p.Ala8Val
Wv2365_vs_OF45-4pH10A	350097	C	T	JFFOGJED_00341	TRANSCRIPT_JFFOGJED_00341	synonymous_variant	LOW	p.Ile241Ile
Wv2365_vs_OF45-4pH10A	351680	G	T	JFFOGJED_00344	TRANSCRIPT_JFFOGJED_00344	upstream_gene_variant	MODIFIER
Wv2365_vs_OF45-4pH10A	356774	T	C	JFFOGJED_00349	TRANSCRIPT_JFFOGJED_00349	synonymous_variant	LOW	p.Val393Val
Wv2365_vs_OF45-4pH10A	358735	A	G	JFFOGJED_00355	TRANSCRIPT_JFFOGJED_00355	upstream_gene_variant	MODIFIER
Wv2365_vs_OF45-4pH10A	367923	T	C	JFFOGJED_00362	TRANSCRIPT_JFFOGJED_00362	missense_variant	MODERATE	p.Ser370Pro
Wv2365_vs_OF45-4pH10A	374783	A	C	JFFOGJED_00365	TRANSCRIPT_JFFOGJED_00365	missense_variant	MODERATE	p.Asp1041Ala
Wv2365_vs_OF45-4pH10A	375186	G	A	JFFOGJED_00365	TRANSCRIPT_JFFOGJED_00365	synonymous_variant	LOW	p.Leu1175Leu
Wv2365_vs_OF45-4pH10A	381476	CGCA	C	JFFOGJED_00366	TRANSCRIPT_JFFOGJED_00366	upstream_gene_variant	MODIFIER
Wv2365_vs_OF45-4pH10A	381483	A	ACTT	JFFOGJED_00366	TRANSCRIPT_JFFOGJED_00366	upstream_gene_variant	MODIFIER
Wv2365_vs_OF45-4pH10A	381950	T	A	JFFOGJED_00366	TRANSCRIPT_JFFOGJED_00366	missense_variant	MODERATE	p.Phe85Leu
Wv2365_vs_OF45-4pH10A	386824	C	A	JFFOGJED_00375	TRANSCRIPT_JFFOGJED_00375	missense_variant	MODERATE	p.Ala266Glu
Wv2365_vs_OF45-4pH10A	403934	G	A	JFFOGJED_00389	TRANSCRIPT_JFFOGJED_00389	synonymous_variant	LOW	p.Arg370Arg
Wv2365_vs_OF45-4pH10A	403988	G	A	JFFOGJED_00389	TRANSCRIPT_JFFOGJED_00389	synonymous_variant	LOW	p.Ala388Ala
Wv2365_vs_OF45-4pH10A	411821	G	A	JFFOGJED_00397	TRANSCRIPT_JFFOGJED_00397	upstream_gene_variant	MODIFIER
Wv2365_vs_OF45-4pH10A	412138	C	T	JFFOGJED_00397	TRANSCRIPT_JFFOGJED_00397	upstream_gene_variant	MODIFIER
Wv2365_vs_OF45-4pH10A	412282	A	G	JFFOGJED_00397	TRANSCRIPT_JFFOGJED_00397	upstream_gene_variant	MODIFIER
Wv2365_vs_OF45-4pH10A	418608	T	C	JFFOGJED_00402	TRANSCRIPT_JFFOGJED_00402	upstream_gene_variant	MODIFIER
Wv2365_vs_OF45-4pH10A	420783	A	G	JFFOGJED_00416	TRANSCRIPT_JFFOGJED_00416	missense_variant	MODERATE	p.Tyr33Cys
Wv2365_vs_OF45-4pH10A	427335	C	T	JFFOGJED_00423	TRANSCRIPT_JFFOGJED_00423	synonymous_variant	LOW	p.Ile174Ile
Wv2365_vs_OF45-4pH10A	442027	A	G	JFFOGJED_00438	TRANSCRIPT_JFFOGJED_00438	missense_variant	MODERATE	p.Lys288Glu
Wv2365_vs_OF45-4pH10A	452047	G	A	JFFOGJED_00444	TRANSCRIPT_JFFOGJED_00444	upstream_gene_variant	MODIFIER
Wv2365_vs_OF45-4pH10A	457082	C	A	JFFOGJED_00454	TRANSCRIPT_JFFOGJED_00454	missense_variant	MODERATE	p.His283Asn
Wv2365_vs_OF45-4pH10A	461111	G	A	JFFOGJED_00458	TRANSCRIPT_JFFOGJED_00458	synonymous_variant	LOW	p.Gly146Gly
Wv2365_vs_OF45-4pH10A	463421	G	A	JFFOGJED_00460	TRANSCRIPT_JFFOGJED_00460	synonymous_variant	LOW	p.Ser256Ser
Wv2365_vs_OF45-4pH10A	482426	G	A	JFFOGJED_00476	TRANSCRIPT_JFFOGJED_00476	missense_variant	MODERATE	p.Met262Ile
Wv2365_vs_OF45-4pH10A	494571	C	A	JFFOGJED_00490	TRANSCRIPT_JFFOGJED_00490	missense_variant	MODERATE	p.His20Gln
Wv2365_vs_OF45-4pH10A	503561	G	A	JFFOGJED_00498	TRANSCRIPT_JFFOGJED_00498	missense_variant	MODERATE	p.Glu445Lys
Wv2365_vs_OF45-4pH10A	507435	C	T	JFFOGJED_00504	TRANSCRIPT_JFFOGJED_00504	missense_variant	MODERATE	p.His67Tyr
Wv2365_vs_OF45-4pH10A	521039	T	C	JFFOGJED_00517	TRANSCRIPT_JFFOGJED_00517	missense_variant	MODERATE	p.Ser258Pro
Wv2365_vs_OF45-4pH10A	521805	T	G	JFFOGJED_00517	TRANSCRIPT_JFFOGJED_00517	missense_variant	MODERATE	p.Val513Gly
Wv2365_vs_OF45-4pH10A	524135	G	T	JFFOGJED_00519	TRANSCRIPT_JFFOGJED_00519	missense_variant	MODERATE	p.Glu122Asp
Wv2365_vs_OF45-4pH10A	536760	A	G	JFFOGJED_00534	TRANSCRIPT_JFFOGJED_00534	synonymous_variant	LOW	p.Arg326Arg
Wv2365_vs_OF45-4pH10A	538319	G	A	JFFOGJED_00536	TRANSCRIPT_JFFOGJED_00536	upstream_gene_variant	MODIFIER
Wv2365_vs_OF45-4pH10A	542642	G	T	JFFOGJED_00540	TRANSCRIPT_JFFOGJED_00540	upstream_gene_variant	MODIFIER
Wv2365_vs_OF45-4pH10A	543662	TC	T	JFFOGJED_00541	TRANSCRIPT_JFFOGJED_00541	frameshift_variant	HIGH	p.Phe103fs
Wv2365_vs_OF45-4pH10A	554337	A	T	JFFOGJED_00551	TRANSCRIPT_JFFOGJED_00551	missense_variant	MODERATE	p.Asp415Val
Wv2365_vs_OF45-4pH10A	556732	C	T	JFFOGJED_00553	TRANSCRIPT_JFFOGJED_00553	synonymous_variant	LOW	p.Ala77Ala
Wv2365_vs_OF45-4pH10A	557663	C	T	JFFOGJED_00553	TRANSCRIPT_JFFOGJED_00553	missense_variant	MODERATE	p.Leu388Phe
Wv2365_vs_OF45-4pH10A	566156	G	A	JFFOGJED_00559	TRANSCRIPT_JFFOGJED_00559	missense_variant	MODERATE	p.Val1094Ile
Wv2365_vs_OF45-4pH10A	580592	CA	C	JFFOGJED_00578	TRANSCRIPT_JFFOGJED_00578	frameshift_variant	HIGH	p.Asn382fs
Wv2365_vs_OF45-4pH10A	587051	G	A	JFFOGJED_00586	TRANSCRIPT_JFFOGJED_00586	synonymous_variant	LOW	p.Pro10Pro
Wv2365_vs_OF45-4pH10A	596085	CA	C	JFFOGJED_00590	TRANSCRIPT_JFFOGJED_00590	upstream_gene_variant	MODIFIER
Wv2365_vs_OF45-4pH10A	599220	T	G	JFFOGJED_00598	TRANSCRIPT_JFFOGJED_00598	upstream_gene_variant	MODIFIER
Wv2365_vs_OF45-4pH10A	604959	G	T	JFFOGJED_00602	TRANSCRIPT_JFFOGJED_00602	upstream_gene_variant	MODIFIER
Wv2365_vs_OF45-4pH10A	605041	G	A	JFFOGJED_00602	TRANSCRIPT_JFFOGJED_00602	upstream_gene_variant	MODIFIER
Wv2365_vs_OF45-4pH10A	607669	A	G	JFFOGJED_00604	TRANSCRIPT_JFFOGJED_00604	missense_variant	MODERATE	p.Ser161Pro
Wv2365_vs_OF45-4pH10A	613858	C	T	JFFOGJED_00611	TRANSCRIPT_JFFOGJED_00611	missense_variant	MODERATE	p.His142Tyr
Wv2365_vs_OF45-4pH10A	617994	C	T	JFFOGJED_00616	TRANSCRIPT_JFFOGJED_00616	synonymous_variant	LOW	p.Leu237Leu
Wv2365_vs_OF45-4pH10A	620981	G	T	JFFOGJED_00620	TRANSCRIPT_JFFOGJED_00620	missense_variant	MODERATE	p.Met155Ile
Wv2365_vs_OF45-4pH10A	633815	T	C	JFFOGJED_00628	TRANSCRIPT_JFFOGJED_00628	missense_variant	MODERATE	p.Ile508Thr
Wv2365_vs_OF45-4pH10A	643106	T	C	JFFOGJED_00635	TRANSCRIPT_JFFOGJED_00635	missense_variant	MODERATE	p.Thr366Ala
Wv2365_vs_OF45-4pH10A	645444	G	A	JFFOGJED_00636	TRANSCRIPT_JFFOGJED_00636	missense_variant	MODERATE	p.Arg71Cys
Wv2365_vs_OF45-4pH10A	647924	T	C	JFFOGJED_00641	TRANSCRIPT_JFFOGJED_00641	missense_variant	MODERATE	p.Val31Ala
Wv2365_vs_OF45-4pH10A	652551	C	T	JFFOGJED_00643	TRANSCRIPT_JFFOGJED_00643	missense_variant	MODERATE	p.Thr863Met
Wv2365_vs_OF45-4pH10A	653395	G	T	JFFOGJED_00645	TRANSCRIPT_JFFOGJED_00645	missense_variant	MODERATE	p.Val73Phe
Wv2365_vs_OF45-4pH10A	664854	G	A	JFFOGJED_00656	TRANSCRIPT_JFFOGJED_00656	missense_variant	MODERATE	p.Ala97Thr
Wv2365_vs_OF45-4pH10A	672422	G	T	JFFOGJED_00663	TRANSCRIPT_JFFOGJED_00663	missense_variant	MODERATE	p.Val248Phe
Wv2365_vs_OF45-4pH10A	676236	G	T	JFFOGJED_00667	TRANSCRIPT_JFFOGJED_00667	synonymous_variant	LOW	p.Gly166Gly
Wv2365_vs_OF45-4pH10A	677833	G	A	JFFOGJED_00668	TRANSCRIPT_JFFOGJED_00668	missense_variant	MODERATE	p.Gly241Asp
Wv2365_vs_OF45-4pH10A	680255	T	C	JFFOGJED_00670	TRANSCRIPT_JFFOGJED_00670	missense_variant	MODERATE	p.Val55Ala
Wv2365_vs_OF45-4pH10A	683824	G	T	JFFOGJED_00673	TRANSCRIPT_JFFOGJED_00673	missense_variant	MODERATE	p.Gly195Cys
Wv2365_vs_OF45-4pH10A	684152	A	C	JFFOGJED_00673	TRANSCRIPT_JFFOGJED_00673	missense_variant	MODERATE	p.Asp304Ala
Wv2365_vs_OF45-4pH10A	688252	C	T	JFFOGJED_00678	TRANSCRIPT_JFFOGJED_00678	synonymous_variant	LOW	p.Ala133Ala
Wv2365_vs_OF45-4pH10A	689079	T	C	JFFOGJED_00679	TRANSCRIPT_JFFOGJED_00679	missense_variant	MODERATE	p.Thr45Ala
Wv2365_vs_OF45-4pH10A	702337	G	A	JFFOGJED_00688	TRANSCRIPT_JFFOGJED_00688	missense_variant	MODERATE	p.Gly1077Ser
Wv2365_vs_OF45-4pH10A	702387	G	T	JFFOGJED_00688	TRANSCRIPT_JFFOGJED_00688	synonymous_variant	LOW	p.Gly1093Gly
Wv2365_vs_OF45-4pH10A	708930	AACTGATGTTGTCGGGTACCAACAATACTTGAATAAGACT	A	JFFOGJED_00691	TRANSCRIPT_JFFOGJED_00691	upstream_gene_variant	MODIFIER
Wv2365_vs_OF45-4pH10A	712704	C	A	JFFOGJED_00694	TRANSCRIPT_JFFOGJED_00694	synonymous_variant	LOW	p.Arg558Arg
Wv2365_vs_OF45-4pH10A	715093	A	C	JFFOGJED_00698	TRANSCRIPT_JFFOGJED_00698	upstream_gene_variant	MODIFIER
Wv2365_vs_OF45-4pH10A	720119	T	C	JFFOGJED_00703	TRANSCRIPT_JFFOGJED_00703	missense_variant	MODERATE	p.Asp43Gly
Wv2365_vs_OF45-4pH10A	723021	T	C	JFFOGJED_00706	TRANSCRIPT_JFFOGJED_00706	synonymous_variant	LOW	p.Glu120Glu
Wv2365_vs_OF45-4pH10A	725233	C	T	JFFOGJED_00710	TRANSCRIPT_JFFOGJED_00710	synonymous_variant	LOW	p.Glu205Glu
Wv2365_vs_OF45-4pH10A	729949	C	T	JFFOGJED_00715	TRANSCRIPT_JFFOGJED_00715	synonymous_variant	LOW	p.Ala182Ala
Wv2365_vs_OF45-4pH10A	741657	A	G	JFFOGJED_00726	TRANSCRIPT_JFFOGJED_00726	synonymous_variant	LOW	p.Ala30Ala
Wv2365_vs_OF45-4pH10A	746305	C	T	JFFOGJED_00730	TRANSCRIPT_JFFOGJED_00730	missense_variant	MODERATE	p.Glu180Lys
Wv2365_vs_OF45-4pH10A	752096	G	A	JFFOGJED_00734	TRANSCRIPT_JFFOGJED_00734	missense_variant	MODERATE	p.Ala9Val
Wv2365_vs_OF45-4pH10A	753479	C	G	JFFOGJED_00736	TRANSCRIPT_JFFOGJED_00736	missense_variant	MODERATE	p.Arg711Pro
Wv2365_vs_OF45-4pH10A	755266	G	T	JFFOGJED_00736	TRANSCRIPT_JFFOGJED_00736	missense_variant	MODERATE	p.Asp115Glu
Wv2365_vs_OF45-4pH10A	756028	C	T	JFFOGJED_00737	TRANSCRIPT_JFFOGJED_00737	synonymous_variant	LOW	p.Gly68Gly
Wv2365_vs_OF45-4pH10A	757748	A	G	JFFOGJED_00738	TRANSCRIPT_JFFOGJED_00738	missense_variant	MODERATE	p.Ser327Gly
Wv2365_vs_OF45-4pH10A	759018	T	C	JFFOGJED_00740	TRANSCRIPT_JFFOGJED_00740	missense_variant	MODERATE	p.Ser62Pro
Wv2365_vs_OF45-4pH10A	767694	A	C	JFFOGJED_00748	TRANSCRIPT_JFFOGJED_00748	missense_variant	MODERATE	p.Ile97Ser
Wv2365_vs_OF45-4pH10A	770897	C	T	JFFOGJED_00751	TRANSCRIPT_JFFOGJED_00751	synonymous_variant	LOW	p.Lys166Lys
Wv2365_vs_OF45-4pH10A	775598	T	A	JFFOGJED_00755	TRANSCRIPT_JFFOGJED_00755	stop_gained	HIGH	p.Lys37*
Wv2365_vs_OF45-4pH10A	776198	C	A	JFFOGJED_00756	TRANSCRIPT_JFFOGJED_00756	synonymous_variant	LOW	p.Val220Val
Wv2365_vs_OF45-4pH10A	776703	T	C	JFFOGJED_00756	TRANSCRIPT_JFFOGJED_00756	missense_variant	MODERATE	p.Lys52Arg
Wv2365_vs_OF45-4pH10A	783614	G	T	JFFOGJED_00758	TRANSCRIPT_JFFOGJED_00758	upstream_gene_variant	MODIFIER
Wv2365_vs_OF45-4pH10A	791684	C	T	JFFOGJED_00768	TRANSCRIPT_JFFOGJED_00768	missense_variant	MODERATE	p.Gly4Glu
Wv2365_vs_OF45-4pH10A	794084	A	G	JFFOGJED_00770	TRANSCRIPT_JFFOGJED_00770	synonymous_variant	LOW	p.Val440Val
Wv2365_vs_OF45-4pH10A	800999	T	C	JFFOGJED_00777	TRANSCRIPT_JFFOGJED_00777	synonymous_variant	LOW	p.Lys274Lys
Wv2365_vs_OF45-4pH10A	805661	C	T	JFFOGJED_00781	TRANSCRIPT_JFFOGJED_00781	missense_variant	MODERATE	p.Asp32Asn
Wv2365_vs_OF45-4pH10A	810130	A	G	JFFOGJED_00786	TRANSCRIPT_JFFOGJED_00786	missense_variant	MODERATE	p.Cys93Arg
Wv2365_vs_OF45-4pH10A	817317	A	G	JFFOGJED_00794	TRANSCRIPT_JFFOGJED_00794	synonymous_variant	LOW	p.Ala195Ala
Wv2365_vs_OF45-4pH10A	826382	T	C	JFFOGJED_00803	TRANSCRIPT_JFFOGJED_00803	stop_lost&splice_region_variant	HIGH	p.Ter450Trpext*?
Wv2365_vs_OF45-4pH10A	827854	A	T	JFFOGJED_00800	TRANSCRIPT_JFFOGJED_00800	upstream_gene_variant	MODIFIER
Wv2365_vs_OF45-4pH10A	831786	T	C	JFFOGJED_00809	TRANSCRIPT_JFFOGJED_00809	synonymous_variant	LOW	p.Glu580Glu
Wv2365_vs_OF45-4pH10A	832593	C	T	JFFOGJED_00809	TRANSCRIPT_JFFOGJED_00809	synonymous_variant	LOW	p.Leu311Leu
Wv2365_vs_OF45-4pH10A	835880	G	T	JFFOGJED_00808	TRANSCRIPT_JFFOGJED_00808	upstream_gene_variant	MODIFIER
Wv2365_vs_OF45-4pH10A	839816	T	C	JFFOGJED_00818	TRANSCRIPT_JFFOGJED_00818	synonymous_variant	LOW	p.Glu166Glu
Wv2365_vs_OF45-4pH10A	841347	C	T	JFFOGJED_00821	TRANSCRIPT_JFFOGJED_00821	synonymous_variant	LOW	p.Lys164Lys
Wv2365_vs_OF45-4pH10A	842771	T	A	JFFOGJED_00816	TRANSCRIPT_JFFOGJED_00816	upstream_gene_variant	MODIFIER
Wv2365_vs_OF45-4pH10A	852551	G	A	JFFOGJED_00829	TRANSCRIPT_JFFOGJED_00829	synonymous_variant	LOW	p.Pro278Pro
Wv2365_vs_OF45-4pH10A	859206	T	C	JFFOGJED_00834	TRANSCRIPT_JFFOGJED_00834	missense_variant	MODERATE	p.Asp40Gly
Wv2365_vs_OF45-4pH10A	863546	A	T	JFFOGJED_00837	TRANSCRIPT_JFFOGJED_00837	missense_variant	MODERATE	p.Leu160Ile
Wv2365_vs_OF45-4pH10A	863840	T	C	JFFOGJED_00837	TRANSCRIPT_JFFOGJED_00837	missense_variant	MODERATE	p.Thr62Ala
Wv2365_vs_OF45-4pH10A	865138	T	C	JFFOGJED_00839	TRANSCRIPT_JFFOGJED_00839	missense_variant	MODERATE	p.Glu18Gly
Wv2365_vs_OF45-4pH10A	871333	A	T	JFFOGJED_00845	TRANSCRIPT_JFFOGJED_00845	missense_variant	MODERATE	p.Met14Lys
Wv2365_vs_OF45-4pH10A	873344	G	A	JFFOGJED_00848	TRANSCRIPT_JFFOGJED_00848	missense_variant	MODERATE	p.Arg466Cys
Wv2365_vs_OF45-4pH10A	873768	T	C	JFFOGJED_00848	TRANSCRIPT_JFFOGJED_00848	synonymous_variant	LOW	p.Gln324Gln
Wv2365_vs_OF45-4pH10A	876013	G	C	JFFOGJED_00851	TRANSCRIPT_JFFOGJED_00851	missense_variant	MODERATE	p.Gln157Glu
Wv2365_vs_OF45-4pH10A	895169	A	C	JFFOGJED_00871	TRANSCRIPT_JFFOGJED_00871	missense_variant	MODERATE	p.Phe56Val
Wv2365_vs_OF45-4pH10A	901821	A	T	JFFOGJED_00879	TRANSCRIPT_JFFOGJED_00879	missense_variant	MODERATE	p.Phe211Tyr
Wv2365_vs_OF45-4pH10A	901895	C	A	JFFOGJED_00879	TRANSCRIPT_JFFOGJED_00879	missense_variant	MODERATE	p.Leu186Phe
Wv2365_vs_OF45-4pH10A	905704	A	G	JFFOGJED_00881	TRANSCRIPT_JFFOGJED_00881	missense_variant	MODERATE	p.Thr372Ala
Wv2365_vs_OF45-4pH10A	907295	CG	TA	JFFOGJED_00884	TRANSCRIPT_JFFOGJED_00884	missense_variant	MODERATE	p.Asp103Asn
Wv2365_vs_OF45-4pH10A	909283	C	T	JFFOGJED_00885	TRANSCRIPT_JFFOGJED_00885	missense_variant	MODERATE	p.Gly208Glu
Wv2365_vs_OF45-4pH10A	910117	C	A	JFFOGJED_00886	TRANSCRIPT_JFFOGJED_00886	stop_gained	HIGH	p.Glu143*
Wv2365_vs_OF45-4pH10A	910651	T	C	JFFOGJED_00887	TRANSCRIPT_JFFOGJED_00887	missense_variant	MODERATE	p.Thr87Ala
Wv2365_vs_OF45-4pH10A	916504	A	C	JFFOGJED_00894	TRANSCRIPT_JFFOGJED_00894	missense_variant	MODERATE	p.Ser250Ala
Wv2365_vs_OF45-4pH10A	945622	T	C	JFFOGJED_00920	TRANSCRIPT_JFFOGJED_00920	missense_variant	MODERATE	p.Ile577Val
Wv2365_vs_OF45-4pH10A	958665	G	A	JFFOGJED_00933	TRANSCRIPT_JFFOGJED_00933	synonymous_variant	LOW	p.Val71Val
Wv2365_vs_OF45-4pH10A	961527	A	C	JFFOGJED_00931	TRANSCRIPT_JFFOGJED_00931	upstream_gene_variant	MODIFIER
Wv2365_vs_OF45-4pH10A	967791	G	T	JFFOGJED_00946	TRANSCRIPT_JFFOGJED_00946	missense_variant	MODERATE	p.Pro45Gln
Wv2365_vs_OF45-4pH10A	974996	T	C	JFFOGJED_00955	TRANSCRIPT_JFFOGJED_00955	missense_variant	MODERATE	p.Thr138Ala
Wv2365_vs_OF45-4pH10A	980083	A	C	JFFOGJED_00961	TRANSCRIPT_JFFOGJED_00961	missense_variant	MODERATE	p.Ser107Ala
Wv2365_vs_OF45-4pH10A	981582	C	T	JFFOGJED_00963	TRANSCRIPT_JFFOGJED_00963	missense_variant	MODERATE	p.Glu84Lys
Wv2365_vs_OF45-4pH10A	986862	G	T	JFFOGJED_00969	TRANSCRIPT_JFFOGJED_00969	missense_variant	MODERATE	p.Gln82Lys
Wv2365_vs_OF45-4pH10A	987947	T	G	JFFOGJED_00968	TRANSCRIPT_JFFOGJED_00968	upstream_gene_variant	MODIFIER
Wv2365_vs_OF45-4pH10A	1003635	G	T	JFFOGJED_00986	TRANSCRIPT_JFFOGJED_00986	missense_variant	MODERATE	p.His199Asn
Wv2365_vs_OF45-4pH10A	1016596	G	T	JFFOGJED_00998	TRANSCRIPT_JFFOGJED_00998	missense_variant	MODERATE	p.Leu116Ile
Wv2365_vs_OF45-4pH10A	1054199	A	G	JFFOGJED_01034	TRANSCRIPT_JFFOGJED_01034	missense_variant	MODERATE	p.Asn164Asp
Wv2365_vs_OF45-4pH10A	1064934	C	T	JFFOGJED_01047	TRANSCRIPT_JFFOGJED_01047	synonymous_variant	LOW	p.Gln562Gln
Wv2365_vs_OF45-4pH10A	1065696	A	G	JFFOGJED_01047	TRANSCRIPT_JFFOGJED_01047	synonymous_variant	LOW	p.Tyr308Tyr
Wv2365_vs_OF45-4pH10A	1070680	A	G	JFFOGJED_01057	TRANSCRIPT_JFFOGJED_01057	synonymous_variant	LOW	p.Val347Val
Wv2365_vs_OF45-4pH10A	1094787	A	G	JFFOGJED_01093	TRANSCRIPT_JFFOGJED_01093	synonymous_variant	LOW	p.Val53Val
Wv2365_vs_OF45-4pH10A	1095559	A	G	JFFOGJED_01094	TRANSCRIPT_JFFOGJED_01094	missense_variant	MODERATE	p.Ser88Pro
Wv2365_vs_OF45-4pH10A	1096164	T	C	JFFOGJED_01095	TRANSCRIPT_JFFOGJED_01095	synonymous_variant	LOW	p.Leu98Leu
Wv2365_vs_OF45-4pH10A	1102159	T	C	JFFOGJED_01100	TRANSCRIPT_JFFOGJED_01100	synonymous_variant	LOW	p.Val190Val
Wv2365_vs_OF45-4pH10A	1113027	T	C	JFFOGJED_01112	TRANSCRIPT_JFFOGJED_01112	missense_variant	MODERATE	p.Glu284Gly
Wv2365_vs_OF45-4pH10A	1125218	T	C	JFFOGJED_01120	TRANSCRIPT_JFFOGJED_01120	synonymous_variant	LOW	p.Ser258Ser
Wv2365_vs_OF45-4pH10A	1135446	G	A	JFFOGJED_01126	TRANSCRIPT_JFFOGJED_01126	upstream_gene_variant	MODIFIER
Wv2365_vs_OF45-4pH10A	1148803	C	A	JFFOGJED_01149	TRANSCRIPT_JFFOGJED_01149	missense_variant	MODERATE	p.Gln393His
Wv2365_vs_OF45-4pH10A	1165414	T	TTCTATTGCTAAC	JFFOGJED_01162	TRANSCRIPT_JFFOGJED_01162	disruptive_inframe_insertion	MODERATE	p.Ser334_Thr335insIleAlaAsnSer
Wv2365_vs_OF45-4pH10A	1165726	T	G	JFFOGJED_01162	TRANSCRIPT_JFFOGJED_01162	synonymous_variant	LOW	p.Gly437Gly
Wv2365_vs_OF45-4pH10A	1171876	T	C	JFFOGJED_01167	TRANSCRIPT_JFFOGJED_01167	missense_variant	MODERATE	p.Ile65Val
Wv2365_vs_OF45-4pH10A	1180055	G	A	JFFOGJED_01171	TRANSCRIPT_JFFOGJED_01171	upstream_gene_variant	MODIFIER
Wv2365_vs_OF45-4pH10A	1182783	A	G	JFFOGJED_01177	TRANSCRIPT_JFFOGJED_01177	missense_variant	MODERATE	p.Tyr84His
Wv2365_vs_OF45-4pH10A	1193122	C	T	JFFOGJED_01188	TRANSCRIPT_JFFOGJED_01188	missense_variant	MODERATE	p.Ser7Leu
Wv2365_vs_OF45-4pH10A	1196773	T	C	JFFOGJED_01192	TRANSCRIPT_JFFOGJED_01192	missense_variant	MODERATE	p.Thr17Ala
Wv2365_vs_OF45-4pH10A	1197730	G	A	JFFOGJED_01195	TRANSCRIPT_JFFOGJED_01195	synonymous_variant	LOW	p.Thr203Thr
Wv2365_vs_OF45-4pH10A	1201287	C	A	JFFOGJED_01197	TRANSCRIPT_JFFOGJED_01197	missense_variant	MODERATE	p.Trp355Leu
Wv2365_vs_OF45-4pH10A	1208518	A	G	JFFOGJED_01202	TRANSCRIPT_JFFOGJED_01202	missense_variant	MODERATE	p.Val285Ala
Wv2365_vs_OF45-4pH10A	1214907	T	G	JFFOGJED_01204	TRANSCRIPT_JFFOGJED_01204	upstream_gene_variant	MODIFIER
Wv2365_vs_OF45-4pH10A	1220119	C	T	JFFOGJED_01213	TRANSCRIPT_JFFOGJED_01213	missense_variant	MODERATE	p.Ser68Asn
Wv2365_vs_OF45-4pH10A	1231406	A	C	JFFOGJED_01219	TRANSCRIPT_JFFOGJED_01219	upstream_gene_variant	MODIFIER
Wv2365_vs_OF45-4pH10A	1241907	G	T	JFFOGJED_01236	TRANSCRIPT_JFFOGJED_01236	missense_variant	MODERATE	p.Glu109Asp
Wv2365_vs_OF45-4pH10A	1263511	G	A	JFFOGJED_01259	TRANSCRIPT_JFFOGJED_01259	stop_gained	HIGH	p.Gln216*
Wv2365_vs_OF45-4pH10A	1271701	A	G	JFFOGJED_01267	TRANSCRIPT_JFFOGJED_01267	missense_variant	MODERATE	p.Cys13Arg
Wv2365_vs_OF45-4pH10A	1276082	C	T	JFFOGJED_01271	TRANSCRIPT_JFFOGJED_01271	missense_variant	MODERATE	p.Arg164Gln
Wv2365_vs_OF45-4pH10A	1293285	C	CGACACACTTGCCACGTCT	JFFOGJED_01287	TRANSCRIPT_JFFOGJED_01287	disruptive_inframe_insertion	MODERATE	p.Ser2491_Thr2492insAspValAlaSerValSer
Wv2365_vs_OF45-4pH10A	1295511	G	A	JFFOGJED_01287	TRANSCRIPT_JFFOGJED_01287	synonymous_variant	LOW	p.Ser1749Ser
Wv2365_vs_OF45-4pH10A	1297045	T	C	JFFOGJED_01287	TRANSCRIPT_JFFOGJED_01287	missense_variant	MODERATE	p.Asn1238Ser
Wv2365_vs_OF45-4pH10A	1297576	A	G	JFFOGJED_01287	TRANSCRIPT_JFFOGJED_01287	missense_variant	MODERATE	p.Val1061Ala
Wv2365_vs_OF45-4pH10A	1298724	C	T	JFFOGJED_01287	TRANSCRIPT_JFFOGJED_01287	stop_gained	HIGH	p.Trp678*
Wv2365_vs_OF45-4pH10A	1299428	T	C	JFFOGJED_01287	TRANSCRIPT_JFFOGJED_01287	missense_variant	MODERATE	p.Arg444Gly
Wv2365_vs_OF45-4pH10A	1301041	C	T	JFFOGJED_01287	TRANSCRIPT_JFFOGJED_01287	upstream_gene_variant	MODIFIER
Wv2365_vs_OF45-4pH10A	1301210	A	G	JFFOGJED_01288	TRANSCRIPT_JFFOGJED_01288	synonymous_variant	LOW	p.Arg2305Arg
Wv2365_vs_OF45-4pH10A	1302479	C	T	JFFOGJED_01288	TRANSCRIPT_JFFOGJED_01288	synonymous_variant	LOW	p.Leu1882Leu
Wv2365_vs_OF45-4pH10A	1312991	G	A	JFFOGJED_01292	TRANSCRIPT_JFFOGJED_01292	synonymous_variant	LOW	p.Phe66Phe
Wv2365_vs_OF45-4pH10A	1314917	C	T	JFFOGJED_01294	TRANSCRIPT_JFFOGJED_01294	missense_variant	MODERATE	p.Arg371His
Wv2365_vs_OF45-4pH10A	1318000	G	T	JFFOGJED_01295	TRANSCRIPT_JFFOGJED_01295	missense_variant	MODERATE	p.Asn134Lys
Wv2365_vs_OF45-4pH10A	1329068	A	C	JFFOGJED_01304	TRANSCRIPT_JFFOGJED_01304	synonymous_variant	LOW	p.Thr40Thr
Wv2365_vs_OF45-4pH10A	1330310	C	T	JFFOGJED_01304	TRANSCRIPT_JFFOGJED_01304	synonymous_variant	LOW	p.Asp454Asp
Wv2365_vs_OF45-4pH10A	1330320	ATT	GTC	JFFOGJED_01304	TRANSCRIPT_JFFOGJED_01304	missense_variant	MODERATE	p.Ile458Val
Wv2365_vs_OF45-4pH10A	1330457	T	C	JFFOGJED_01304	TRANSCRIPT_JFFOGJED_01304	synonymous_variant	LOW	p.Asp503Asp
Wv2365_vs_OF45-4pH10A	1330467	GTC	ATT	JFFOGJED_01304	TRANSCRIPT_JFFOGJED_01304	missense_variant	MODERATE	p.Val507Ile
Wv2365_vs_OF45-4pH10A	1333842	C	T	JFFOGJED_01307	TRANSCRIPT_JFFOGJED_01307	missense_variant	MODERATE	p.Val323Met
Wv2365_vs_OF45-4pH10A	1355332	T	C	JFFOGJED_01320	TRANSCRIPT_JFFOGJED_01320	missense_variant	MODERATE	p.Asn45Asp
Wv2365_vs_OF45-4pH10A	1358488	A	C	JFFOGJED_01322	TRANSCRIPT_JFFOGJED_01322	missense_variant	MODERATE	p.Ile256Arg
Wv2365_vs_OF45-4pH10A	1359920	A	ATAG	JFFOGJED_01323	TRANSCRIPT_JFFOGJED_01323	conservative_inframe_insertion	MODERATE	p.Thr53dup
Wv2365_vs_OF45-4pH10A	1374013	T	C	JFFOGJED_01342	TRANSCRIPT_JFFOGJED_01342	missense_variant	MODERATE	p.His183Arg
Wv2365_vs_OF45-4pH10A	1400126	C	T	JFFOGJED_01380	TRANSCRIPT_JFFOGJED_01380	missense_variant	MODERATE	p.Leu207Phe
Wv2365_vs_OF45-4pH10A	1410597	C	T	JFFOGJED_01393	TRANSCRIPT_JFFOGJED_01393	missense_variant	MODERATE	p.Arg101His
Wv2365_vs_OF45-4pH10A	1422425	A	C	JFFOGJED_01400	TRANSCRIPT_JFFOGJED_01400	upstream_gene_variant	MODIFIER
Wv2365_vs_OF45-4pH10A	1436711	T	C	JFFOGJED_01417	TRANSCRIPT_JFFOGJED_01417	missense_variant	MODERATE	p.Gln110Arg
Wv2365_vs_OF45-4pH10A	1451554	T	G	JFFOGJED_01433	TRANSCRIPT_JFFOGJED_01433	missense_variant	MODERATE	p.Lys517Gln
Wv2365_vs_OF45-4pH10A	1461879	C	T	JFFOGJED_01437	TRANSCRIPT_JFFOGJED_01437	upstream_gene_variant	MODIFIER
Wv2365_vs_OF45-4pH10A	1468676	G	GCT	JFFOGJED_01450	TRANSCRIPT_JFFOGJED_01450	frameshift_variant	HIGH	p.Gln7fs
Wv2365_vs_OF45-4pH10A	1475521	C	T	JFFOGJED_01457	TRANSCRIPT_JFFOGJED_01457	missense_variant	MODERATE	p.Ala168Thr
Wv2365_vs_OF45-4pH10A	1483751	G	A	JFFOGJED_01463	TRANSCRIPT_JFFOGJED_01463	synonymous_variant	LOW	p.Leu129Leu
Wv2365_vs_OF45-4pH10A	1490116	C	T	JFFOGJED_01471	TRANSCRIPT_JFFOGJED_01471	missense_variant	MODERATE	p.Ala138Thr
Wv2365_vs_OF45-4pH10A	1492252	T	C	JFFOGJED_01467	TRANSCRIPT_JFFOGJED_01467	upstream_gene_variant	MODIFIER
Wv2365_vs_OF45-4pH10A	1519494	T	A	JFFOGJED_01505	TRANSCRIPT_JFFOGJED_01505	missense_variant	MODERATE	p.Gln78His
Wv2365_vs_OF45-4pH10A	1519947	G	A	JFFOGJED_01506	TRANSCRIPT_JFFOGJED_01506	synonymous_variant	LOW	p.Val215Val
Wv2365_vs_OF45-4pH10A	1525534	C	T	JFFOGJED_01511	TRANSCRIPT_JFFOGJED_01511	synonymous_variant	LOW	p.Leu138Leu
Wv2365_vs_OF45-4pH10A	1526351	G	A	JFFOGJED_01510	TRANSCRIPT_JFFOGJED_01510	upstream_gene_variant	MODIFIER
Wv2365_vs_OF45-4pH10A	1544733	C	T	JFFOGJED_01531	TRANSCRIPT_JFFOGJED_01531	missense_variant	MODERATE	p.Gly287Arg
Wv2365_vs_OF45-4pH10A	1548745	C	A	JFFOGJED_01534	TRANSCRIPT_JFFOGJED_01534	missense_variant	MODERATE	p.Gln226Lys
Wv2365_vs_OF45-4pH10A	1550522	A	G	JFFOGJED_01531	TRANSCRIPT_JFFOGJED_01531	upstream_gene_variant	MODIFIER
Wv2365_vs_OF45-4pH10A	1554078	C	T	JFFOGJED_01539	TRANSCRIPT_JFFOGJED_01539	synonymous_variant	LOW	p.Phe355Phe
Wv2365_vs_OF45-4pH10A	1558096	A	G	JFFOGJED_01543	TRANSCRIPT_JFFOGJED_01543	missense_variant	MODERATE	p.Ser313Pro
Table S3. Detailed list of SNVs identified using Wv2365 as the reference genome. Columns include genomic position (POS), reference and alternative alleles (REF, ALT), affected genes, variant type (FEATURE, EFFECT), predicted functional impact (IMPACT), and amino-acid changes (HGVS_P). SNVs were categorised as Wv2365-vs-XBS25–specific, Wv2365-vs-OF45-4pH10A–specific, or shared by both comparisons.

## Sheet: Table S4
Table S4 Virulence-associated genes of Weissella viridescens Wv2365
Related genes	VFcategory	Identity	Coverage	Evalue	Score
		(%)	(%)
shuV	Nutritional/Metabolic factor	26.2	93.1	3e-07	118
hitC	Nutritional/Metabolic factor	28.6	98.8	4.7e-31	324
hitC	Nutritional/Metabolic factor	33	62.5	3.9e-26	283
mgtB	Nutritional/Metabolic factor	22.9	24.7	2.9e-07	123
hitC	Nutritional/Metabolic factor	35.8	78.3	2.6e-49	483
hitC	Nutritional/Metabolic factor	32.2	97.1	4.2e-32	333
pyrB	Nutritional/Metabolic factor	32.3	95.7	4.8e-30	316
carA	Nutritional/Metabolic factor	41.6	97.5	8.3e-77	720
carB	Nutritional/Metabolic factor	47.2	100	1.5e-275	2438
hitC	Nutritional/Metabolic factor	35.8	85.2	9.8e-46	452
carA	Nutritional/Metabolic factor	28.1	100	4.3e-41	412
carB	Nutritional/Metabolic factor	28.5	75.6	2.4e-71	676
fepC	Nutritional/Metabolic factor	33.2	37.5	4.4e-14	180
barA	Nutritional/Metabolic factor	30.4	30.5	2.7e-14	183
dhbA	Nutritional/Metabolic factor	29.6	97.6	2.2e-20	232
hitC	Nutritional/Metabolic factor	33	98.2	1.2e-25	277
fbpC	Nutritional/Metabolic factor	38.5	73.7	4.9e-41	411
pchI	Nutritional/Metabolic factor	29.4	31	2.8e-06	113
mgtB	Nutritional/Metabolic factor	28.3	81.9	1.2e-63	610
dhbF	Nutritional/Metabolic factor	30.9	93.8	3.1e-53	518
purCD	Nutritional/Metabolic factor	31.4	98.1	2.4e-51	501
purM	Nutritional/Metabolic factor	38.6	93.1	6.6e-63	600
hitC	Nutritional/Metabolic factor	28	72.2	2.1e-26	285
fbpC	Nutritional/Metabolic factor	32	66.4	1.9e-22	251
fbpC	Nutritional/Metabolic factor	41.3	53.8	3.1e-40	405
mgtB	Nutritional/Metabolic factor	30.7	77.9	2.1e-76	720
fbpC	Nutritional/Metabolic factor	36	99.1	4.3e-25	272
pchH	Nutritional/Metabolic factor	28.4	81.6	1.3e-12	165
ybtQ	Nutritional/Metabolic factor	25.8	73.7	1.2e-37	384
fepC	Nutritional/Metabolic factor	27	29	3.4e-12	165
hitC	Nutritional/Metabolic factor	29.2	98	8.5e-28	296
hitC	Nutritional/Metabolic factor	27.8	84	4.2e-20	230
entC	Nutritional/Metabolic factor	36.1	62.4	2e-33	346
fepC	Nutritional/Metabolic factor	36.4	10.8	9.1e-06	111
hitC	Nutritional/Metabolic factor	31.9	92.8	1.1e-24	269
hitC	Nutritional/Metabolic factor	28.6	73.9	2.5e-23	258
bauE	Nutritional/Metabolic factor	32	99.2	6.5e-33	340
fbpC	Nutritional/Metabolic factor	35	62	2.7e-32	336
fbpC	Nutritional/Metabolic factor	37.6	59.2	3.5e-39	396
iroC	Nutritional/Metabolic factor	25.4	39.4	2.1e-07	123
bauE	Nutritional/Metabolic factor	25	95.6	1.2e-15	191
pvdL	Nutritional/Metabolic factor	24.6	97.3	1.3e-16	202
fbpC	Nutritional/Metabolic factor	37.2	95.1	3.1e-35	360
isdE	Nutritional/Metabolic factor	37.1	94.9	3.4e-44	438
chuU	Nutritional/Metabolic factor	29.7	97.7	5.7e-18	212
gndA	Immune modulation	36.2	91.7	5.6e-42	419
lpxA/glmU	Immune modulation	41.3	97	4.9e-90	835
msbA	Immune modulation	29.8	74.4	1.9e-16	199
cap8B	Immune modulation	37.3	87.9	2e-37	379
cap8C	Immune modulation	34.8	98.8	3.2e-43	429
cpsJ	Immune modulation	45.1	81.9	2.7e-79	742
cpsA/uppS	Immune modulation	57.4	92	8.4e-79	736
cpsB/cdsA	Immune modulation	47.4	99.2	2.1e-61	586
GBS_RS06565	Immune modulation	35	78	6.8e-38	384
hasC	Immune modulation	72.2	100	3.9e-117	1067
cpsG	Immune modulation	36.7	98.3	1e-51	503
cpsI	Immune modulation	68.5	96.2	2e-161	1450
manB/yhxB	Immune modulation	32.7	98.6	1.7e-68	650
wzt2	Immune modulation	30.3	70.8	6.6e-21	237
cps4E	Immune modulation	44	94.8	1.8e-38	387
hldE	Immune modulation	32.3	92.8	7e-08	122
cpsJ	Immune modulation	45.3	96.8	4.6e-86	800
cpsC	Immune modulation	30.8	83.2	1.9e-31	329
wbaP/rfbP	Immune modulation	44.1	94.3	2.5e-41	412
gtrB	Immune modulation	41.4	98.4	1.8e-59	570
msbA	Immune modulation	29	99.1	3.5e-22	247
msbA	Immune modulation	33.8	39.4	9e-25	273
LPG_RS03740	Immune modulation	34.8	65.7	1.4e-16	199
AAP42183	Immune modulation	48.9	97.4	6.1e-307	2709
cpsC	Immune modulation	25.2	92.6	9.2e-21	237
AAP42183	Immune modulation	48.9	98.4	0	2779
gtrB	Immune modulation	40.3	93.7	1.7e-55	536
kdtB	Immune modulation	37.9	91.1	6.5e-26	278
orfM	Immune modulation	47.3	92.5	3.8e-39	393
rfbB	Immune modulation	25.4	68.6	1.7e-14	182
fabZ	Immune modulation	47.1	95.1	1.6e-28	300
ppsD	Immune modulation	26.5	98.5	5.4e-24	265
fabZ	Immune modulation	38	94.6	4.8e-23	253
rpe	Immune modulation	40.2	97.3	3.4e-41	411
bcs1'	Immune modulation	35.1	97	1.7e-30	319
Cj1138	Immune modulation	28.1	32.8	1.2e-06	115
galE	Immune modulation	41.8	99.1	3.2e-67	637
msbA	Immune modulation	32.4	85.7	8.3e-66	627
mprA	Regulation	39.5	92.3	2.5e-40	404
phoR	Regulation	30.7	49.5	1.8e-31	331
relA	Regulation	40.4	96.1	1.3e-153	1385
phoR	Regulation	28.8	62.7	2.2e-27	295
mprA	Regulation	42.7	98.7	9.1e-45	442
phoR	Regulation	31.8	46.6	1.2e-22	254
phoP	Regulation	40.4	97	5e-46	453
sigA/rpoV	Regulation	54.5	92	3.6e-99	913
phoR	Regulation	30	67.8	8.1e-27	289
bvrR	Regulation	34.2	97.4	4.2e-34	350
phoR	Regulation	31.9	54.2	7.7e-26	281
mprA	Regulation	36.3	95.2	5e-35	358
ace	Adherence	38.6	52.4	1.8e-88	825
pebA	Adherence	36.9	81.1	3.3e-33	343
IlpA	Adherence	36.8	97.5	9.6e-41	408
pavA	Adherence	45.7	99.3	2.8e-135	1226
tufA	Adherence	68.1	100	3.7e-163	1465
groEL	Adherence	65.3	100	1e-195	1747
clfA	Adherence	47	9.2	5e-06	118
efaA	Adherence	56.1	88.4	1.1e-88	822
IlpA	Adherence	38.8	97.2	1e-37	382
lap	Adherence	47.7	98.2	8.9e-221	1965
cylG	Exotoxin	36.4	98.4	1.1e-30	321
cylA	Exotoxin	30.7	78.5	9.7e-24	261
cesC	Exotoxin	30.7	92.4	8.8e-27	287
hlyB	Exotoxin	23.7	88.7	8.7e-36	368
tcnA	Exotoxin	27.2	28.3	1.7e-12	169
cylG	Exotoxin	33.9	93.1	1.5e-32	337
cylA	Exotoxin	35	77.3	8.7e-28	296
rtxB	Exotoxin	31.4	83.6	2.5e-28	301
rtxB	Exotoxin	38.4	94.2	3.6e-38	385
cylA	Exotoxin	31	99.1	7.4e-15	184
yycJ	Effector delivery system	33.3	86.8	7.6e-35	357
lirB	Effector delivery system	36.9	75.8	2.1e-24	267
essC	Effector delivery system	30	23.7	7.4e-21	241
ppkA	Effector delivery system	36.8	46.7	9.5e-46	454
yst1E	Effector delivery system	30.1	88.7	8.6e-29	305
CBU_1566	Effector delivery system	46.7	100	4e-51	497
LPG_RS14840	Effector delivery system	30.3	91.9	6.2e-15	185
lirB	Effector delivery system	40	97.9	9.1e-30	312
katA	Stress survival	51.7	97.7	3.3e-145	1311
msrA/BpilB	Stress survival	63.2	91.3	1.3e-47	465
msrA/BpilB	Stress survival	38.7	85.1	3.2e-26	281
recN	Stress survival	31.7	98.4	2.2e-68	649
clpE	Stress survival	57.6	93	1.2e-212	1894
clpP	Stress survival	61	93	1.6e-66	629
clpC	Stress survival	54	98.9	6e-248	2199
mucD	Biofilm	37.9	72.2	4e-40	404
mucP	Biofilm	30.8	25.4	3.5e-10	146
icaA	Biofilm	33.8	96.3	5.5e-61	584
algI	Biofilm	31.3	56	1.9e-21	243
bopD	Biofilm	27.2	97.6	9.8e-32	331
tlyC	Exoenzyme	21.9	50.3	9.6e-14	177
tlyC	Exoenzyme	26.9	42.3	6e-16	196
iap/cwhA	Invasion	39.8	40.6	2.4e-07	119
flmH	Motility	30.4	97.3	1.1e-22	252
flmH	Motility	31.7	95.6	1.2e-26	286
flmH	Motility	45.5	99.2	2.9e-54	524
flgJ	Motility	30	71.1	6.4e-10	141
fliI	Motility	31.2	69.4	2e-36	373
AHML_RS07540	Motility	34.6	93.4	2.1e-34	353
aatC	Others	35	88.9	1.3e-27	294
aatC	Others	36	11.9	1.4e-09	143
aatC	Others	37.1	29.7	8.3e-27	291
prsA2	Post-translational modification	33.9	97.4	6e-36	367

## Sheet: Table S5
Table S5 Metabolomic profile of Weissella viridescens Wv2365
Name	HMDB	Class	Concentration
			(ng/mL)
Lactate	HMDB0000190	Alpha hydroxy acids and derivatives	2.70441e+06
Malic acid	HMDB0000156	Beta hydroxy acids and derivatives	545365
D-Fructose	HMDB0000660	Carbohydrates and carbohydrate conjugates	516518
Melibiose	HMDB0000048	Carbohydrates and carbohydrate conjugates	515521
Pyruvic acid	HMDB0000243	Alpha-keto acids and derivatives	377726
Dihydrobiopterin	HMDB0000038	Pterins and derivatives	260671
Maltotriose	HMDB0001262	Carbohydrates and carbohydrate conjugates	189340
Gluconic acid	HMDB0000625	Carbohydrates and carbohydrate conjugates	188595
Succinic acid	HMDB0000254	Dicarboxylic acids and derivatives	184865
Lactose	HMDB0000186	Carbohydrates and carbohydrate conjugates	139791
D-Ribose	HMDB0000283	Carbohydrates and carbohydrate conjugates	132667
Glutamic acid	HMDB0000148	Amino acids,peptides,and analogues	128987
Mannose 6-phosphate	HMDB0001078	Carbohydrates and carbohydrate conjugates	118073
Fructose 6-phosphate	HMDB0000124	Carbohydrates and carbohydrate conjugates	97326.4
Glycine	HMDB0000123	Amino acids,peptides,and analogues	89860.6
Fumaric acid	HMDB0000134	Dicarboxylic acids and derivatives	85306.6
Serine	HMDB0000187	Amino acids,peptides,and analogues	85219.1
Methylmalonic acid	HMDB0000202	Dicarboxylic acids and derivatives	84913.1
Lysine	HMDB0000182	Amino acids,peptides,and analogues	78382.5
Cellobiose	HMDB0000055	Carbohydrates and carbohydrate conjugates	73012.6
Norleucine	HMDB0001645	Amino acids,peptides,and analogues	71192.8
Alanine	HMDB0000161	Amino acids,peptides,and analogues	67894
Beta-Alanine	HMDB0000056	Amino acids,peptides,and analogues	63632
Sarcosine	HMDB0000271	Amino acids,peptides,and analogues	63171.1
Homoserine	HMDB0000719	Amino acids,peptides,and analogues	58975.9
Valine	HMDB0000883	Amino acids,peptides,and analogues	56417.4
Phenyllactic acid	HMDB0000779		55021
Norvaline	HMDB0013716	Amino acids,peptides,and analogues	51845.3
Oxalic acid	HMDB0002329	Dicarboxylic acids and derivatives	51466.1
Leucine	HMDB0000687	Amino acids,peptides,and analogues	51186.9
Aspartic acid	HMDB0000191	Amino acids,peptides,and analogues	46696.5
D-Arabinose	HMDB0029942	Carbohydrates and carbohydrate conjugates	43674.6
Threonine	HMDB0000167	Amino acids,peptides,and analogues	43265.8
myo-Inositol	HMDB0000211	Alcohols and polyols	42868.7
Arginine	HMDB0000517	Amino acids,peptides,and analogues	42371.2
Glyceric acid	HMDB0000139	Carbohydrates and carbohydrate conjugates	40419.7
Phenylalanine	HMDB0000159	Amino acids,peptides,and analogues	36658.3
Adenine	HMDB0000034	Purines and purine derivatives	36348.1
Isoleucine	HMDB0000172	Amino acids,peptides,and analogues	35752.8
2-Hydroxycaproic acid	HMDB0001624	Fatty acids and conjugates	35147.2
Alloisoleucine	HMDB0000557	Amino acids,peptides,and analogues	34082.7
Methionine sulfoxide	HMDB0002005	Amino acids,peptides,and analogues	26320.9
D-2-Hydroxyglutaric acid	HMDB0000606	Short-chain hydroxy acids and derivatives	22882.2
Adenosine diphosphate ribose(ADP-ribose)	HMDB0001178	Purine nucleotide sugars	22031.6
Glycolic acid	HMDB0000115	Alpha hydroxy acids and derivatives	21549
Glucose 6-phosphate （G6P）	HMDB0001401	Carbohydrates and carbohydrate conjugates	20727.1
D-Threitol	HMDB0004136	Carbohydrates and carbohydrate conjugates	20276.2
Glycerophosphocholine	HMDB0000086	Glycerophosphocholines	19908.6
Asparagine	HMDB0000168	Amino acids,peptides,and analogues	19118.7
Creatinine	HMDB0000562	Amino acids,peptides,and analogues	17954.4
Histidine	HMDB0000177	Amino acids,peptides,and analogues	15648.3
Beta-Glycerophosphoric acid	HMDB0002520	Glycerophosphates	14745.2
Arachidic Acid	HMDB0002212	Fatty acids and conjugates	14119.3
Tyrosine	HMDB0000158	Amino acids,peptides,and analogues	13930.1
Creatine	HMDB0000064	Amino acids,peptides,and analogues	13390.7
Gamma-Aminobutyric acid	HMDB0000112	Amino acids,peptides,and analogues	13263.1
Glycerol 3-phosphate	HMDB0000126	Glycerophosphates	12873.6
11Z-Eicosenoic Acid	HMDB0002231	Fatty acids and conjugates	12575.7
Tryptophan	HMDB0000929	Indolyl carboxylic acids and derivatives	11989.4
2,3-Diaminopropionic acid	HMDB0002006	Amino acids,peptides,and analogues	11879.5
Raffinose	HMDB0003213	Carbohydrates and carbohydrate conjugates	10939.9
Glycylvaline	HMDB0028854	Amino acids,peptides,and analogues	9445.69
Malonic acid	HMDB0000691	Dicarboxylic acids and derivatives	9001.44
Proline	HMDB0000162	Amino acids,peptides,and analogues	8602.71
Methionine	HMDB0000696	Amino acids,peptides,and analogues	8499.38
Erythritol	HMDB0002994	Carbohydrates and carbohydrate conjugates	8312.08
Mevalonic acid	HMDB0000227	Fatty acids and conjugates	8051.04
Citric acid	HMDB0000094	Tricarboxylic acids and derivatives	7579.32
Guanosine 3',5'-cyclic monophosphate（Cyclic GMP）	HMDB0001314	Cyclic purine nucleotides	7206.25
N-Formyl-kynurenine	HMDB0001200	Carbonyl compounds	6550.41
Adenosine-3',5'-cyclic monophosphate(cAMP)	HMDB0000058	Cyclic purine nucleotides	6410.11
Hydroxyproline	HMDB0000725	Amino acids,peptides,and analogues	6365.21
Glucosamine	HMDB0001514	Carbohydrates and carbohydrate conjugates	6129.01
Hydroxypropionic acid	HMDB0000700	Beta hydroxy acids and derivatives	6125.7
Citrulline	HMDB0000904	Amino acids,peptides,and analogues	6087.49
cis-4-Hydroxy-D-proline	HMDB0060460	Amino acids,peptides,and analogues	6057.68
Adenosine 2',3'-cyclic phosphate	HMDB0011616	Cyclic purine nucleotides	5988.58
1,4-Dihydronicotinamide adenine dinucleotide (NADH)	HMDB0001487		5743.83
Carnosine	HMDB0000033	Hybrid peptides	5428.22
Hydroxyphenyllactic acid	HMDB0000755	Phenylpropanoic acids	5406.66
Ureidopropionic acid	HMDB0000026	Ureas	5090.15
S-Carboxymethyl-cysteine	HMDB0029415	Amino acids,peptides,and analogues	4961.32
Ureidosuccinic acid	HMDB0000828	Amino acids,peptides,and analogues	4941.37
Ornithine	HMDB0000214	Amino acids,peptides,and analogues	4865.03
5-Hydroxylysine	HMDB0000450	Amino acids,peptides,and analogues	4679.99
Aminocaproic acid	HMDB0001901	Fatty acids and conjugates	4590.72
3,4-Dihydroxyphenylglycol	HMDB0000318	Benzenediols	4524.24
Ribonic acid	HMDB0000867	Carbohydrates and carbohydrate conjugates	4240.04
Citramalic acid	HMDB0000426	Fatty acids and conjugates	4220.09
Carnitine	HMDB0000062	Quaternary ammonium salts	4082.67
Galactaric acid	HMDB0000639	Carbohydrates and carbohydrate conjugates	4018.71
Oxidized glutathione	HMDB0003337	Amino acids,peptides,and analogues	3935.81
Galactosamine	HMDB0245095		3922.41
Tyramine	HMDB0000306	Phenethylamines	3903.12
Glucose 1-phosphate	HMDB0001586	Carbohydrates and carbohydrate conjugates	3890.52
Galactose 1-phosphate	HMDB0000645	Carbohydrates and carbohydrate conjugates	3798.46
Phosphoenolpyruvic acid	HMDB0000263	Phosphate esters	3778.72
Betaine	HMDB0000043	Amino acids,peptides,and analogues	3672.94
Glucaric acid	HMDB0000663	Carbohydrates and carbohydrate conjugates	3625.46
Guanosine monophosphate （GMP）	HMDB0001397	Purine ribonucleotides	3565.29
Adenosine monophosphate （AMP）	HMDB0000045	Purine ribonucleotides	3337.61
Cytidine 2',3'-cyclic phosphate	HMDB0011691	Amino acids,peptides,and analogues	3224.27
3-Phosphoglycerate	HMDB0000807	Carbohydrates and carbohydrate conjugates	3168.54
Dihydroxyacetone phosphate	HMDB0001473	Carbohydrates and carbohydrate conjugates	3146.99
Nicotinic acid(VB3)	HMDB0001488	Pyridinecarboxylic acids and derivatives	3014.32
Glutaric acid	HMDB0000661	Dicarboxylic acids and derivatives	2754.63
trans-Aconitic acid	HMDB0000958	Tricarboxylic acids and derivatives	2621.88
2-Phosphoglyceric acid	HMDB0000362	Carbohydrates and carbohydrate conjugates	2621.78
cis-Aconitic acid	HMDB0000072	Tricarboxylic acids and derivatives	2619.65
2-Hydroxy-4-(methylthio)butanoic acid	HMDB0037115	Fatty acids and conjugates	2574.21
Quinolinic Acid	HMDB0000232	Pyridinecarboxylic acids and derivatives	2480.11
Trehalose	HMDB0000975	Carbohydrates and carbohydrate conjugates	2403.36
Anserine	HMDB0000194	Hybrid peptides	2167.08
Isocitric acid	HMDB0000193	Tricarboxylic acids and derivatives	2087.52
6-Phosphogluconic acid	HMDB0001316	Carbohydrates and carbohydrate conjugates	2047.23
Homocitrulline	HMDB0000679	Amino acids,peptides,and analogues	2003.53
Taurine	HMDB0000251	Organosulfonic acids and derivatives	1978.23
Ophthalmic acid	HMDB0005765	Amino acids,peptides,and analogues	1937.4
Glutamine	HMDB0000641	Amino acids,peptides,and analogues	1890.61
Inosine	HMDB0000195		1878.62
Gama-glutamylalanine	HMDB0006248	Amino acids,peptides,and analogues	1724.37
Aminoadipic acid	HMDB0000510	Amino acids,peptides,and analogues	1690.67
Trimethylamine	HMDB0000906	Amines	1647.44
Pantothenic acid(VB5)	HMDB0000210	Alcohols and polyols	1592.41
2-keto-D-Gluconic acid			1590.29
3-Hydroxybutyric acid	HMDB0000011	Beta hydroxy acids and derivatives	1517.2
Riboflavin-5'-monophosphate	HMDB0001520		1482.39
Galacturonic acid	HMDB0002545	Carbohydrates and carbohydrate conjugates	1476.6
Uridine 5'-monophosphate(UMP)	HMDB0000288	Pyrimidine ribonucleotides	1470.03
Hypoxanthine	HMDB0000157	Purines and purine derivatives	1454.93
Thymideine-monophosphate(dTMP)	HMDB0001227	Pyrimidine deoxyribonucleotides	1431.59
Uridine diphosphate-N-acetylglucosamine	HMDB0000290	Pyrimidine nucleotide sugars	1418.87
Leucyl-Glycine	HMDB0028929	Amino acids,peptides,and analogues	1389.91
Stachyose	HMDB0003553	Carbohydrates and carbohydrate conjugates	1362.48
Adenosine-5'-triphosphate(ATP)	HMDB0000538	Purine ribonucleotides	1348.64
Uric acid	HMDB0000289	Purines and purine derivatives	1297.07
Pyroglutamic acid	HMDB0000267	Amino acids,peptides,and analogues	1229.45
Pipecolic acid	HMDB0000716	Amino acids,peptides,and analogues	1221.99
Guanosine	HMDB0000133		1208
Adenosine	HMDB0000050		1204.44
gamma-Glutamyl-methionine	HMDB0034367	Amino acids,peptides,and analogues	1191.77
Methylsuccinic acid	HMDB0001844	Fatty acids and conjugates	1183.44
Uridine diphosphate-N-acetylgalactosamine	HMDB0000304	Pyrimidine nucleotide sugars	1179.9
N-Methyl-aspartic acid	HMDB0002393	Amino acids,peptides,and analogues	1150.8
N-Acetylaspartic acid	HMDB0000812	Amino acids,peptides,and analogues	1121.08
2-Phenylglycine	HMDB0002210	Amino acids,peptides,and analogues	1110.58
N-Acetylglutamic acid	HMDB0001138	Amino acids,peptides,and analogues	1061.23
Trimethyllysine	HMDB0001325	Amino acids,peptides,and analogues	1060.14
N6-Acetyllysine	HMDB0000206	Amino acids,peptides,and analogues	1043.42
Phosphonoacetate	HMDB0004110	Organic phosphonic acids	979.853
Homocysteine	HMDB0000742	Amino acids,peptides,and analogues	942.303
S-Adenosylhomocysteine	HMDB0000939	5'-deoxy-5'-thionucleosides	923.333
Cytosine	HMDB0000630	Pyrimidines and pyrimidine derivatives	902.615
2-Methylcitric Acid	HMDB0000379	Tricarboxylic acids and derivatives	899.144
Malonyl-L-carnitine	HMDB0002095	Fatty acid esters	883.337
N-Acetylalanine	HMDB0000766	Amino acids,peptides,and analogues	875.848
Cysteic acid	HMDB0002757	Amino acids,peptides,and analogues	819.33
N-methyl-glutamic acid	HMDB0062660	Amino acids,peptides,and analogues	766.653
Mannitol	HMDB0000765	Carbohydrates and carbohydrate conjugates	760.021
Galactitol	HMDB0000107	Carbohydrates and carbohydrate conjugates	720.982
Choline	HMDB0000097	Quaternary ammonium salts	717.546
AICAR	HMDB0001517	1-ribosyl-imidazolecarboxamides	715.688
Argininosuccinic acid	HMDB0000052	Amino acids,peptides,and analogues	710.799
Cytidine	HMDB0000089		697.483
Cystathionine	HMDB0000099	Amino acids,peptides,and analogues	672.567
Sorbitol	HMDB0000247	Carbohydrates and carbohydrate conjugates	670.812
S-Adenosylmethionine	HMDB0001185	5'-deoxy-5'-thionucleosides	670.6
Tartaric acid	HMDB0000956	Carbohydrates and carbohydrate conjugates	663.04
Citicoline	HMDB0001413	Pyrimidine ribonucleotides	657.305
Uridine diphosphategalactose(UDP-galactose)	HMDB0000302	Pyrimidine nucleotide sugars	645.743
N-Acetylcadaverine	HMDB0002284	Carboxylic acid derivatives	637.267
3-Hydroxymethylglutaric acid	HMDB0000355	Fatty acids and conjugates	631.704
Asymmetric dimethylarginine	HMDB0001539	Amino acids,peptides,and analogues	610.375
Allantoin	HMDB0000462	Imidazoles	588.345
Thymine	HMDB0000262	Pyrimidines and pyrimidine derivatives	546.081
gamma-Glutamyl-valine	HMDB0011172	Amino acids,peptides,and analogues	538.765
Glycylproline	HMDB0000721	Amino acids,peptides,and analogues	525.77
meso-Tartaric acid			516.29
Uridine diphosphate glucose(UDP-glucose)	HMDB0000286	Pyrimidine nucleotide sugars	511.52
Cytidine monophosphate（CMP)	HMDB0000095	Pyrimidine ribonucleotides	496.019
Guanosine diphosphate(GDP)	HMDB0001201	Purine ribonucleotides	494.828
Phosphorylcholine	HMDB0001565	Quaternary ammonium salts	480.844
2-Hydroxy-2-methylbutyric acid	HMDB0001987	Fatty acids and conjugates	480.408
Kyotorphin	HMDB0005768	Amino acids,peptides,and analogues	476.934
Erythronic acid	HMDB0000613	Carbohydrates and carbohydrate conjugates	470.678
Uridine 5'-diphosphate(UDP)	HMDB0000295	Pyrimidine ribonucleotides	461.431
2-Hydroxy-3-methylbutyric acid	HMDB0000407	Fatty acids and conjugates	452.353
Kynurenine	HMDB0000684	Carbonyl compounds	447.713
Phosphoserine	HMDB0000272	Amino acids,peptides,and analogues	446.628
N-Acetylmannosamine	HMDB0001129	Carbohydrates and carbohydrate conjugates	439.255
N-Acetylasparagine	HMDB0006028	Amino acids,peptides,and analogues	390.066
4-Guanidinobutanoic acid	HMDB0003464	Amino acids,peptides,and analogues	343.336
Stearic acid	HMDB0000827	Fatty acids and conjugates	331.14
Adenosine-5'-diphosphate(ADP)	HMDB0001341	Purine ribonucleotides	313.085
Cystine	HMDB0000192	Amino acids,peptides,and analogues	310.052
Cytidine 5'-diphosphate（CDP）	HMDB0001546	Pyrimidine ribonucleotides	305.495
Inosine-monophosphate(IMP)	HMDB0000175	Purine ribonucleotides	292.267
Thiamine monophosphate	HMDB0002666	Pyrimidines and pyrimidine derivatives	256.914
Glucosamine 6-phosphate	HMDB0001254	Carbohydrates and carbohydrate conjugates	240.543
Uridine	HMDB0000296		239.068
O-Succinylhomoserine	HMDB0255868	Amino acids,peptides,and analogues	235.446
Methylguanidine	HMDB0001522	Guanidines	234.469
Vitamin B2	HMDB0000244	Alloxazines and isoalloxazines	225.975
Indole-3-lactic Acid	HMDB0000671	Indolyl carboxylic acids and derivatives	225.41
2'-Deoxyadenosine 5'-monophosphate(dAMP)	HMDB0000905	Purine deoxyribonucleotides	222.964
1-Methylhistidine	HMDB0000001	Amino acids,peptides,and analogues	218.26
D-Mannosamine			215.557
Glycyl-glycine	HMDB0011733	Amino acids,peptides,and analogues	191.468
N-Acetylputrescine	HMDB0002064	Carboximidic acids	189.283
2'-Deoxyguanosine 5'-diphosphate（dGDP）	HMDB0000960	Hydroxycinnamic acids and derivatives	172.404
Alanylglutamine	HMDB0028685	Amino acids,peptides,and analogues	165.718
Vitamin B1	HMDB0000235	Pyrimidines and pyrimidine derivatives	139.643
Threonic acid	HMDB0000943	Carbohydrates and carbohydrate conjugates	135.486
1-Aminocyclopropanecarboxylic acid	HMDB0036458	Amino acids,peptides,and analogues	134.762
CDP-Ethanolamine	HMDB0001564	Pyrimidine ribonucleotides	131.55
4-Trimethylammoniobutanoic acid	HMDB0001161	Fatty acids and conjugates	105.598
Phthalic acid	HMDB0002107	Benzoic acids and derivatives	97.4193
4-Hydroxybenzaldehyde	HMDB0011718	Carbonyl compounds	93.8124
Deoxycytidine triphosphate (dCTP)	HMDB0000998	Pyrimidine deoxyribonucleotides	88.4078
Alpha-Hydroxyisobutyric acid	HMDB0000729	Alpha hydroxy acids and derivatives	87.0556
Nicotinamide hypoxanthine dinucleotide			86.1523
N-Alpha-acetyllysine	HMDB0000446	Amino acids,peptides,and analogues	85.0869
Uracil	HMDB0000300	Pyrimidines and pyrimidine derivatives	82.4505
2'-Deoxyadenosine 5'-triphosphate(dATP)	HMDB0001532	Purine deoxyribonucleotides	73.7631
3-Hydroxybenzaldehyde			71.7683
N-Acetylmethionine	HMDB0011745	Amino acids,peptides,and analogues	69.7898
Ethylmalonic acid	HMDB0000622	Fatty acids and conjugates	67.0171
Histamine	HMDB0000870	Amines	51.6443
Glycylleucine	HMDB0000759	Amino acids,peptides,and analogues	48.0665
Phenol	HMDB0000228	1-hydroxy-4-unsubstituted benzenoids	38.5094
Xanthosine 5'-phosphate(XMP)	HMDB0001554	Purine ribonucleotides	34.0362
Nicotinamide ribotide	HMDB0000229	Nicotinamide nucleotides	30.8553
Trigonelline	HMDB0000875		30.3579
Glutarylcarnitine	HMDB0013130	Fatty acid esters	30.1236
Pentadecanoic acid	HMDB0000826	Fatty acids and conjugates	27.9596
Pterin	HMDB0000802	Pterins and derivatives	25.6064
N-Methylalanine	HMDB0094692	Amino acids,peptides,and analogues	24.4779
2-Aminoisobutyric acid	HMDB0001906	Amino acids,peptides,and analogues	24.0053
Gallic acid	HMDB0005807	Benzoic acids and derivatives	23.694
Epinephrine	HMDB0000068	Benzenediols	22.1088
2'-O-methyladenosine	HMDB0004326		21.7881
N2,N2-Dimethylguanosine	HMDB0004824		14.0278
N-Acetylaspartylglutamic acid (NAAG)	HMDB0001067	Amino acids,peptides,and analogues	13.27
Deoxyuridine	HMDB0000012	Pyrimidine 2'-deoxyribonucleosides	10.4716
Isobutyryl coenzyme A （Isobutyryl-CoA）	HMDB0001243	Fatty acyl thioesters	8.59186
2-Pyrocatechuic acid	HMDB0000397	Benzoic acids and derivatives	7.99214
7-methylguanosine	HMDB0001107		7.78038
2,6-Diaminopimelic acid	HMDB0001370	Amino acids,peptides,and analogues	4.43197
Histidinol	HMDB0003431	Amines	3.0992
Indoxyl sulfate	HMDB0000682	Arylsulfates	1.17279
Phenylethylamine	HMDB0012275	Phenethylamines	0.625505

## Sheet: Table S6
Table S6 KEGG pathway enrichment results for metabolites produced by W. viridescens Wv2365
Pathway Name	total	expected	hits	Raw p	FDR
Alanine, aspartate and glutamate metabolism	28	2.71	15	3.88e-09	3.11e-07
Arginine biosynthesis	14	1.36	9	7.79e-07	2.02e-05
Purine metabolism	70	6.78	21	8.01e-07	2.02e-05
Pyrimidine metabolism	39	3.78	15	1.01e-06	2.02e-05
Galactose metabolism	27	2.61	11	1.63e-05	0.000261
Glycine, serine and threonine metabolism	33	3.19	11	0.000144	0.00165
Cysteine and methionine metabolism	33	3.19	11	0.000144	0.00165
Citrate cycle (TCA cycle)	20	1.94	8	0.000295	0.00295
Arginine and proline metabolism	36	3.49	11	0.000346	0.00307
Glyoxylate and dicarboxylate metabolism	31	3	10	0.000398	0.00318
beta-Alanine metabolism	21	2.03	8	0.000437	0.00318
Histidine metabolism	16	1.55	6	0.00263	0.0175
Valine, leucine and isoleucine biosynthesis	8	0.775	4	0.00434	0.0267
Starch and sucrose metabolism	18	1.74	6	0.00517	0.0295
Pantothenate and CoA biosynthesis	20	1.94	6	0.00916	0.0489
Amino sugar and nucleotide sugar metabolism	42	4.07	9	0.016	0.08
Lysine degradation	30	2.9	7	0.0209	0.0981
Phenylalanine metabolism	8	0.775	3	0.0346	0.154
Fructose and mannose metabolism	20	1.94	5	0.0372	0.157
Glutathione metabolism	28	2.71	6	0.0466	0.158
Ascorbate and aldarate metabolism	9	0.871	3	0.0483	0.158
Phenylalanine, tyrosine and tryptophan biosynthesis	4	0.387	2	0.049	0.158
Riboflavin metabolism	4	0.387	2	0.049	0.158
Butanoate metabolism	15	1.45	4	0.0494	0.158
Nicotinate and nicotinamide metabolism	15	1.45	4	0.0494	0.158
Glycerophospholipid metabolism	36	3.49	7	0.0523	0.161
Pentose phosphate pathway	23	2.23	5	0.0639	0.189
Nitrogen metabolism	6	0.581	2	0.108	0.308
Thiamine metabolism	7	0.678	2	0.142	0.39
Pyruvate metabolism	23	2.23	4	0.176	0.457
Taurine and hypotaurine metabolism	8	0.775	2	0.177	0.457
Neomycin, kanamycin and gentamicin biosynthesis	2	0.194	1	0.184	0.461
Glycerolipid metabolism	16	1.55	3	0.197	0.476
Tyrosine metabolism	42	4.07	6	0.215	0.506
Glycolysis / Gluconeogenesis	26	2.52	4	0.239	0.547
Valine, leucine and isoleucine degradation	39	3.78	5	0.324	0.719
Propanoate metabolism	21	2.03	3	0.332	0.719
D-Amino acid metabolism	15	1.45	2	0.434	0.915
Inositol phosphate metabolism	30	2.9	3	0.568	1
Biotin metabolism	10	0.968	1	0.64	1
Lipoic acid metabolism	28	2.71	2	0.772	1
Porphyrin metabolism	31	3	2	0.819	1
Ubiquinone and other terpenoid-quinone biosynthesis	18	1.74	1	0.842	1
Terpenoid backbone biosynthesis	18	1.74	1	0.842	1
Pentose and glucuronate interconversions	19	1.84	1	0.857	1
Selenocompound metabolism	20	1.94	1	0.871	1
Ether lipid metabolism	20	1.94	1	0.871	1
Biosynthesis of unsaturated fatty acids	36	3.49	2	0.879	1
Tryptophan metabolism	41	3.97	2	0.92	1
Folate biosynthesis	26	2.52	1	0.931	1
Primary bile acid biosynthesis	46	4.45	2	0.948	1
Sphingolipid metabolism	32	3.1	1	0.963	1
Fatty acid biosynthesis	47	4.55	1	0.992	1
This table provides the complete results of the KEGG pathway enrichment analysis, including the total number of annotated metabolites per pathway, expected counts, observed hits, raw P values, and FDR-adjusted P values (q-values). Raw P values were calculated using Fisher’s exact test, and multiple-testing correction was performed using the Benjamini–Hochberg false discovery rate (FDR) method. Pa…

## Sheet: Table S7
Table S7 Probiotic-related genes of W. viridescens Wv2365 involved in environmental stress adaptation and colonization
Category	Gene Name	Gene Description
Acid tolerance
	atpC	F0F1 ATP synthase subunit epsilon
	atpD	F0F1 ATP synthase subunit beta
	atpG	F0F1 ATP synthase subunit gamma
	atpA	F0F1 ATP synthase subunit alpha
	atpH	ATP synthase F1 subunit delta
	atpF	F0F1 ATP synthase subunit B
	atpE	F0F1 ATP synthase subunit C
	atpB	F0F1 ATP synthase subunit A
	nhaK	Na+/H+ antiporter
	nhaC	Na+/H+ antiporter NhaC
	arcA	arginine deiminase
	dltA	D-alanine--poly(phosphoribitol) ligase subunit DltA
	dltB	D-alanyl-lipoteichoic acid biosynthesis protein DltB
	dltC	hypothetical protein
	dltD	D-alanyl-lipoteichoic acid biosynthesis protein DltD
	pgi	glucose-6-phosphate isomerase
	mef	MFS transporter
	lmrB	multidrug efflux MFS transporter
	tcaB	multidrug effflux MFS transporter
	mdtG	MFS transporter
	malY	SLC45 family MFS transporter
	lmrP	MFS transporter
	ydjE	MFS transporter
Adhesion
	tuf	elongation factor Tu
	pgk	phosphoglycerate kinase
	manY	PTS mannose/fructose/sorbose transporter subunit IIC
	manZ	PTS system mannose/fructose/sorbose family transporter subunit IID
	oppA	peptide ABC transporter substrate-binding protein
	oppB	ABC transporter permease
	oppC	ABC transporter permease
	oppD	ABC transporter ATP-binding protein
	oppF	ABC transporter ATP-binding protein
Oxidative stress
	arsC	arsenate reductase (thioredoxin)
	trxB	thioredoxin-disulfide reductase
	trxA	thioredoxin
	msrB	peptide-methionine (R)-S-oxide reductase MsrB
	msrA	peptide-methionine (S)-S-oxide reductase MsrA
	btuE	glutathione peroxidase
	gor	NAD(P)/FAD-dependent oxidoreductase
Protein quality control / Heat shock
	groEL	chaperonin GroEL
	groES	co-chaperone GroES
	dnaK	molecular chaperone DnaK
	dnaJ	DnaJ domain-containing protein
	clpX	ATP-dependent Clp protease ATP-binding subunit ClpX
	clpE	ATP-dependent Clp protease ATP-binding subunit
	clpP	ATP-dependent Clp protease proteolytic subunit
	clpC	ATP-dependent Clp protease ATP-binding subunit
	ftsH	ATP-dependent zinc metalloprotease FtsH
	hslO	Hsp33 family molecular chaperone HslO
